# Supplementary material for: Leishmania donovani Infection Causes Distinct Epigenetic DNA Methylation Changes in Host Macrophages
Source: PLoS Pathog. 2014 Oct 9;10(10):e1004419. doi: 10.1371/journal.ppat.1004419 (PMC4192605; doi:10.1371/journal.ppat.1004419)
Supplement: Table S1 — CpG sites with increased or decreased methylation in live infected versus uninfected human macrophages. (XLS) [file ppat.1004419.s002.xls]

## Sheet: InUn-supTab1
Table S1. CpG sites with increased or decreased methylation in live infected versus uninfected human macrophages.
CpG site	average methylation score live infected	average methylation score uninfected	Δ Beta value live infected versus uninfected	UCSC RefGene accession	UCSC RefGene name		firstexon5UTRnHits	firstexon5UTRAccessions	firstexonBodynHits	firstexonBodyAccessions	firstexon3UTRnHits	firstexon3UTRAccessions	exon5UTRnHits	exon5UTRAccessions	exonBodynHits	exonBodyAccessions	exon3UTRnHits	exon3UTRAccessions	intron5UTRnHits	intron5UTRAccessions	intronBodynHits	intronBodyAccessions	intron3UTRnHits	intron3UTRAccessions
cg14339867	0.614388	0.934605	-0.320217	NM_138430	ADPRHL1		0		1	NM_138430	0		0		0		0		0		0		0
cg13526469	0.675616	0.976054	-0.300438				0		0		0		0		0		0		0		0		0
cg10786876	0.748482	0.970273	-0.221791	NM_001958	EEF1A2		0		0		0		0		1	NM_001958	0		0		0		0
cg03826759	0.767266	0.963932	-0.196666	NM_031898	TEKT3		0		0		0		0		1	NM_031898	0		0		0		0
cg04085039	0.724283	0.919206	-0.194923	NM_020825	CRAMP1L		0		0		0		0		0		0		0		1	NM_020825	0
cg09901100	0.61875	0.794789	-0.176039				0		0		0		0		0		0		0		0		0
cg25889035	0.694175	0.866773	-0.172598	NM_014914	AGAP1		0		0		0		0		0		0		0		2	NM_001037131;NM_014914	0
cg06554036	0.813736	0.966373	-0.152636				0		0		0		0		0		0		0		0		0
cg13286582	0.711756	0.862778	-0.151022	NM_006449	CDC42EP3		0		0		0		0		0		0		4	NM_001270436;NM_001270437;NM_001270438;NM_006449	0		0
cg03611151	0.725995	0.872606	-0.146611	NM_001841	CNR2		0		0		0		0		0		0		1	NM_001841	0		0
cg06638568	0.688927	0.834634	-0.145707	NM_152410	PACRG		0		0		0		0		0		0		0		3	NM_001080378;NM_001080379;NM_152410	0
cg20094085	0.608765	0.753119	-0.144355	NM_032439	PHYHIPL		0		0		0		0		0		0		0		0		0
cg18845578	0.725384	0.869348	-0.143963	NM_006037	HDAC4		0		0		0		0		0		0		0		1	NM_006037	0
cg17599958	0.704167	0.846329	-0.142162	NM_012305	AP2A2		0		0		0		0		0		0		0		2	NM_001242837;NM_012305	0
cg17655527	0.634823	0.77424	-0.139417				0		1	NM_001195605	0		0		0		0		0		0		0
cg14987354	0.742934	0.882219	-0.139285				0		0		0		0		0		0		0		0		0
cg26916687	0.80078	0.939614	-0.138835				0		0		0		0		0		0		0		0		0
cg00863716	0.696809	0.831505	-0.134696	NM_205845	AKR1C2		0		0		0		0		0		0		0		0		0
cg02070232	0.775877	0.90959	-0.133713	NM_207437	DNAH10		0		0		0		0		1	NM_207437	0		0		0		0
cg17676428	0.645542	0.778103	-0.132561	NM_019009	TOLLIP		0		0		0		0		0		0		0		1	NM_019009	0
cg26684363	0.71996	0.85183	-0.13187				0		0		0		0		0		0		0		0		0
cg07861603	0.801516	0.933087	-0.131572	NM_001103175	CCDC64B		0		1	NM_001103175	0		0		0		0		1	NR_047572	0		0
cg21922468	0.402628	0.529249	-0.126621				0		0		0		0		0		0		0		0		0
cg02951695	0.671087	0.796924	-0.125837	NM_005539	INPP5A		0		0		0		0		0		0		0		1	NM_005539	0
cg24667405	0.779963	0.905305	-0.125342	NM_018490	LGR4		0		0		0		0		0		0		0		0		0
cg16075139	0.787167	0.911385	-0.124218	NM_004356	CD81		0		0		0		0		0		0		0		1	NM_004356	0
cg19711783	0.68038	0.802608	-0.122228	NM_004822	NTN1		0		0		0		0		0		0		0		1	NM_004822	0
cg27650678	0.495771	0.615316	-0.119544	NM_022172	PC		0		0		0		0		3	NM_000920;NM_001040716;NM_022172	0		0		0		0
cg00934882	0.832301	0.951732	-0.119431				0		0		0		0		0		0		0		0		0
cg04873169	0.793937	0.911872	-0.117935	NM_015124	GRAMD4		0		0		0		0		0		0		0		0		0
cg19065773	0.713933	0.827834	-0.113901	NM_152309	PIK3AP1		0		0		0		0		1	NM_152309	0		0		0		0
cg08435603	0.756542	0.870017	-0.113475	NR_024523	LOC641367		0		0		0		0		0		0		0		1	NM_173531	0
cg01115560	0.774499	0.88698	-0.112481	NM_020932	MAGEE1		0		0		0		0		0		0		0		0		0
cg21983178	0.770098	0.882179	-0.112081	NM_024587	TMEM53		0		0		0		0		1	NM_024587	0		0		0		0
cg17401890	0.817721	0.929607	-0.111887	NM_024841	PRR5L		0		0		0		0		0		0		0		4	NM_001160167;NM_001160168;NM_001160169;NM_024841	0
cg04053108	0.772646	0.884501	-0.111855	NM_000552	VWF		0		0		0		0		1	NM_000552	0		0		0		0
cg18238718	0.802755	0.911081	-0.108326	NM_152493	ZNF362		0		0		0		0		0		0		0		1	NM_152493	0
cg05344955	0.702458	0.809367	-0.106909				0		0		0		0		0		0		0		0		0
cg09072576	0.734113	0.840545	-0.106431	NM_053004	GNB1L		0		0		0		0		0		1	NM_024627	1	NM_053004	0		0
cg04303809	0.813218	0.917767	-0.10455				0		0		0		0		0		0		0		0		0
cg02505454	0.807271	0.910681	-0.10341				0		0		0		0		0		0		0		0		0
cg10355814	0.783527	0.886173	-0.102646	NM_005539	INPP5A		0		0		0		0		0		0		0		1	NM_005539	0
cg26985354	0.747584	0.847602	-0.100019	NM_007056	SFRS16		0		0		0		0		0		0		0		1	NM_007056	0
cg24505892	0.753683	0.852312	-0.0986299				0		0		0		0		0		0		0		0		0
cg00688681	0.853623	0.951442	-0.0978191				0		0		0		0		0		0		0		0		0
cg05838113	0.6711	0.768902	-0.0978019	NM_001164490	ADAM8		0		0		0		0		2	NM_001109;NM_001164490	0		0		1	NM_001164489	0
cg21348508	0.831985	0.928133	-0.0961484				0		0		0		0		0		0		0		0		0
cg01836954	0.776843	0.872547	-0.0957037	NM_001010854	TTC7B		0		0		0		0		0		0		0		1	NM_001010854	0
cg17372996	0.812111	0.907766	-0.0956556				0		0		0		0		0		0		0		0		0
cg06673684	0.786644	0.882238	-0.0955942	NM_001112732	MCF2L		0		0		0		0		0		0		0		1	NM_001112732	0
cg17493391	0.803654	0.899238	-0.0955842				0		0		0		0		0		0		0		0		0
cg04268432	0.797055	0.892416	-0.0953614	NM_021197	WFDC1		0		0		0		0		0		0		0		1	NM_021197	0
cg14416293	0.823615	0.918694	-0.0950789	NM_020972	ZFYVE28		0		0		0		0		0		0		0		4	NM_001172656;NM_001172657;NM_001172658;NM_020972	0
cg07368727	0.76443	0.859092	-0.0946627	NM_004967	IBSP		0		0		0		0		1	NM_004967	0		0		0		0
cg03219611	0.830727	0.925138	-0.0944116	NM_001127441	CPA5		0		0		0		0		0		0		0		3	NM_001127441;NM_001127442;NM_080385	0
cg09287359	0.737707	0.830373	-0.0926666	NM_001042507	LGALS7B		0		0		0		0		0		0		0		0		0
cg19157647	0.800812	0.893067	-0.0922557	NR_031591	MIR1180		0		0		0		0		0		0		0		3	NM_001243473;NM_001243475;NM_015681	0
cg16108230	0.779512	0.871209	-0.0916978				0		0		0		0		0		0		0		0		0
cg21119375	0.741181	0.83284	-0.0916587				0		0		0		0		0		0		0		0		0
cg10571901	0.695488	0.785813	-0.0903249				0		0		0		0		0		0		0		0		0
cg13548313	0.721429	0.809748	-0.0883189				0		0		0		0		0		0		0		0		0
cg04221877	0.808626	0.896173	-0.0875467	NM_004350	RUNX3		0		0		0		0		0		0		0		1	NM_001031680	0
cg22741272	0.726606	0.813746	-0.0871404	NM_001142936	DAGLB		0		0		0		0		0		0		0		2	NM_001142936;NM_139179	0
cg25331550	0.778019	0.864499	-0.0864801	NM_173660	DOK7		0		0		0		0		0		0		0		2	NM_001164673;NM_173660	0
cg00484466	0.758342	0.843874	-0.0855324	NM_032432	ABLIM2		0		0		0		0		0		0		0		7	NM_001130083;NM_001130084;NM_001130085;NM_001130086;NM_001130087;NM_001130088;NM_032432	0
cg24637308	0.838072	0.92317	-0.0850975	NM_144666	DNHD1		0		0		0		0		1	NM_144666	0		0		0		0
cg10471683	0.793199	0.878156	-0.0849573	NM_022493	NARFL		0		0		0		0		0		0		0		1	NM_022493	0
cg08493338	0.832634	0.917432	-0.0847983	NM_003502	AXIN1		0		0		0		0		0		0		0		2	NM_003502;NM_181050	0
cg00006626	0.861793	0.946312	-0.0845192	NM_001159484	NUP210L		0		2	NM_001159484;NM_207308	0		0		0		0		0		0		0
cg25137436	0.789169	0.873483	-0.0843138	NM_207440	C13orf35		0		0		0		0		0		0		0		0		0
cg26561082	0.762697	0.846434	-0.0837373	NM_014974	DIP2C		0		0		0		0		1	NM_014974	0		0		0		0
cg00594907	0.84238	0.92443	-0.08205	NM_001215	CA6		0		0		0		0		0		0		0		0		0
cg22692549	0.833145	0.914902	-0.0817577				0		0		0		0		0		0		0		0		0
cg08204155	0.84216	0.923827	-0.0816663	NM_013373	ZDHHC8		0		0		0		0		0		1	NM_013373	0		1	NM_001185024	0
cg24037820	0.766983	0.847967	-0.0809839	NM_199287	CCDC137		0		0		0		0		1	NM_199287	0		0		0		0
cg02537091	0.873331	0.953751	-0.0804199	NM_024885	TAF7L		0		1	NM_024885	0		0		0		0		0		0		0
cg16136385	0.838858	0.919123	-0.0802647	NM_014756	CKAP5		0		0		0		0		0		0		2	NM_001008938;NM_014756	0		0
cg07389500	0.848222	0.928257	-0.0800347	NM_016605	FAM53C		0		0		0		0		2	NM_001135647;NM_016605	0		0		0		0
cg03403440	0.864223	0.943214	-0.0789903	NM_014700	RAB11FIP3		0		0		0		0		0		0		0		2	NM_001142272;NM_014700	0
cg14007036	0.825714	0.90459	-0.0788763	NM_054021	GPR101		0		1	NM_054021	0		0		0		0		0		0		0
cg11358257	0.779283	0.857881	-0.0785982	NM_004658	RASAL1		1	NM_001193521	0		0		0		0		0		2	NM_001193520;NM_004658	0		0
cg26892843	0.806636	0.884999	-0.0783632				0		0		0		0		0		0		0		0		0
cg13076843	0.835602	0.91393	-0.078328	NM_001005498	RHBDF2		0		0		0		0		2	NM_001005498;NM_024599	0		0		0		0
cg26931527	0.872074	0.950109	-0.0780344				0		0		0		0		0		0		0		0		0
cg25251019	0.751414	0.829219	-0.0778059	NM_052957	ACRC		0		0		0		0		0		0		0		0		1	NR_001568
cg12940991	0.841345	0.918986	-0.0776415				0		0		0		0		0		0		0		0		0
cg10366851	0.841713	0.91883	-0.0771166	NM_002412	MGMT		0		0		0		0		0		0		0		1	NM_002412	0
cg04516757	0.838121	0.915037	-0.0769163	NM_000941	POR		0		0		0		0		0		0		0		1	NM_000941	0
cg17850055	0.745403	0.822181	-0.0767777				0		0		0		0		0		0		0		0		0
cg02770351	0.812052	0.888112	-0.0760599	NM_006037	HDAC4		0		0		0		0		0		0		0		1	NM_006037	0
cg01433332	0.767201	0.843092	-0.0758906				0		0		0		0		0		0		0		0		0
cg19777991	0.80326	0.879043	-0.0757828	NM_025135	FHOD3		0		0		0		0		0		0		0		1	NM_025135	0
cg27598195	0.83244	0.906389	-0.0739485				0		0		0		0		0		0		0		0		0
cg24107750	0.860335	0.933266	-0.072931	NM_006257	PRKCQ		0		0		0		0		0		0		2	NM_001242413;NM_006257	0		0
cg11824764	0.831362	0.903915	-0.0725534	NM_001163034	RPTOR		0		0		0		0		0		0		0		2	NM_001163034;NM_020761	0
cg18194483	0.853042	0.923498	-0.0704555	NM_002840	PTPRF		0		0		0		0		2	NM_002840;NM_130440	0		0		0		0
cg00513981	0.812276	0.882571	-0.0702949	NM_003088	FSCN1		0		0		0		0		0		0		0		1	NM_003088	0
cg17142091	0.797716	0.867711	-0.0699944	NM_001012393	OPCML		0		0		0		0		0		0		0		1	NM_001012393	0
cg03402120	0.810028	0.879645	-0.0696165				0		0		0		0		0		0		0		0		0
cg06973164	0.881906	0.951057	-0.0691506				0		0		0		0		0		0		0		0		0
cg09632163	0.822842	0.891442	-0.0686001	NM_001089	ABCA3		0		0		0		0		0		0		0		1	NM_001089	0
cg26738614	0.845576	0.913889	-0.0683127	NM_001163925	LRTM2		3	NM_001039029;NM_001163925;NM_001163926	0		0		0		0		0		0		1	NM_172364	0
cg07801448	0.852547	0.92063	-0.0680827	NM_017581	CHRNA9		0		0		0		0		0		1	NM_017581	0		0		0
cg02819828	0.822801	0.890768	-0.0679672	NM_001127217	SMAD9		0		0		0		2	NM_001127217;NM_005905	0		0		0		0		0
cg02322435	0.867583	0.935358	-0.067775	NM_006053	TCIRG1		0		0		0		0		0		0		0		2	NM_006019;NM_006053	0
cg18451814	0.886489	0.954123	-0.0676339	NM_021728	OTX2		0		0		0		0		0		0		0		0		0
cg13166642	0.870956	0.938513	-0.0675571				0		0		0		0		0		0		0		1	NM_001200049	0
cg02037573	0.82816	0.89541	-0.0672502	NM_022842	CDCP1		0		0		0		0		0		0		0		1	NM_022842	0
cg05998672	0.884886	0.951822	-0.0669352	NM_012305	AP2A2		0		0		0		0		0		0		0		2	NM_001242837;NM_012305	0
cg06769546	0.877448	0.943954	-0.0665059	NM_177400	NKX6-2		0		0		0		0		0		0		0		0		0
cg15979171	0.891019	0.956661	-0.0656426	NM_003036	SKI		0		0		0		0		0		0		0		1	NM_003036	0
cg00918422	0.914423	0.979832	-0.065409	NM_003132	SRM		0		0		0		0		1	NM_003132	0		0		0		0
cg24641901	0.859342	0.924677	-0.0653352	NM_020179	C11orf75		0		0		0		0		1	NM_020179	0		0		0		0
cg16607181	0.820459	0.885566	-0.0651071				0		0		0		0		0		0		0		0		0
cg01682917	0.850193	0.914688	-0.0644944	NM_007368	RASA3		0		0		0		0		0		0		0		1	NM_007368	0
cg02139853	0.863886	0.927815	-0.063929	NM_014914	AGAP1		0		0		0		0		0		0		0		2	NM_001037131;NM_014914	0
cg24795932	0.85287	0.915876	-0.0630066	NM_001645	APOC1		0		0		0		0		0		1	NM_001645	0		0		0
cg21437623	0.881263	0.94376	-0.0624967	NM_014629	ARHGEF10		0		0		0		0		1	NM_014629	0		0		0		0
cg22235407	0.880577	0.942685	-0.0621085	NM_032445	MEGF11		0		0		0		0		1	NM_032445	0		0		0		0
cg15509053	0.833357	0.895059	-0.0617019				0		0		0		0		0		0		0		0		0
cg23792308	0.849622	0.910952	-0.0613299	NM_001303	COX10		0		0		0		0		0		0		0		1	NM_001303	0
cg08835342	0.86012	0.9205	-0.0603804	NM_199285	PRR19		0		0		0		0		0		0		1	NM_199285	0		0
cg09556447	0.842068	0.902365	-0.0602971	NM_153370	PI16		0		0		0		0		2	NM_001199159;NM_153370	0		0		0		0
cg10863922	0.89668	0.956818	-0.0601377	NM_004155	SERPINB9		0		0		0		0		1	NM_004155	0		0		0		0
cg02594183	0.860222	0.920312	-0.0600896	NM_001098816	ODZ4		0		0		0		0		0		1	NM_001098816	0		0		0
cg01791407	0.87975	0.939727	-0.059977				0		0		0		0		0		0		0		0		0
cg22870307	0.88295	0.942916	-0.0599666				0		0		0		0		0		0		0		0		0
cg04724176	0.899203	0.958576	-0.0593727				0		0		0		0		0		0		0		0		0
cg09061216	0.874992	0.934267	-0.0592745	NM_001170687	MIB2		0		0		0		0		5	NM_001170686;NM_001170687;NM_001170688;NM_001170689;NM_080875	0		1	NR_033183	0		0
cg04839409	0.883398	0.941661	-0.0582626	NM_001329	CTBP2		0		0		0		0		0		0		0		3	NM_001083914;NM_001329;NM_022802	0
cg10701252	0.91843	0.97635	-0.0579206	NM_003392	WNT5A		0		0		0		0		2	NM_001256105;NM_003392	0		0		0		0
cg02981703	0.896151	0.953382	-0.0572312	NM_001215	CA6		0		0		0		0		0		0		0		0		0
cg13715901	0.889386	0.946008	-0.0566222				0		0		0		0		0		0		0		0		0
cg00151709	0.836348	0.892957	-0.0566091				0		0		0		0		0		0		0		0		0
cg07161146	0.866214	0.922812	-0.0565986	NM_016203	PRKAG2		0		0		0		0		0		0		0		1	NM_016203	0
cg02092141	0.85963	0.915938	-0.0563085	NM_002896 **	RBM4		0		0		0		0		2	NM_001198845;NM_002896	0		0		3	NM_001198843;NM_001198844;NM_001198846	0
cg13662530	0.894847	0.950995	-0.0561482	NM_182848	CLDN10		0		0		0		0		0		0		0		2	NM_001160100;NM_182848	0
cg15303052	0.883552	0.939331	-0.0557794	NM_020728	ESYT2		0		0		0		0		0		1	NM_020728	0		0		0
cg00698688	0.880425	0.936111	-0.0556866	NM_177973	SULT2B1		1	NM_177973	0		0		0		0		0		0		0		0
cg21549299	0.813127	0.868786	-0.0556588	NR_026542	C21orf88		0		0		0		0		0		0		0		0		0
cg14219896	0.863391	0.918715	-0.0553239	NM_006312 **	NCOR2		0		0		0		0		0		3	NM_001077261;NM_001206654;NM_006312	0		0		0
cg10380293	0.856116	0.91081	-0.0546932				0		0		0		0		0		0		0		0		0
cg08442334	0.861913	0.916471	-0.0545576	NM_002896 **	RBM4		0		0		0		0		2	NM_001198845;NM_002896	0		0		3	NM_001198843;NM_001198844;NM_001198846	0
cg13351352	0.858655	0.912349	-0.0536936	NM_001626	AKT2		0		0		0		0		0		0		0		3	NM_001243027;NM_001243028;NM_001626	0
cg12512173	0.89629	0.949931	-0.0536406	NM_001113511	ARHGEF7		0		0		0		0		0		0		0		5	NM_001113511;NM_001113512;NM_001113513;NM_003899;NM_145735	0
cg19947484	0.86548	0.918712	-0.0532324	NM_173465	COL23A1		0		0		0		0		0		0		0		1	NM_173465	0
cg11732134	0.882717	0.935556	-0.0528388	NM_017766	CASZ1		0		0		0		0		0		0		0		2	NM_001079843;NM_017766	0
cg14331316	0.856944	0.909643	-0.0526986	NM_007001	SLC35D2		0		0		0		0		0		0		0		1	NM_007001	0
cg05828690	0.844464	0.896821	-0.0523565	NM_001024678	LRRC24		0		0		0		0		0		1	NM_001001795	0		0		0
cg01881136	0.915882	0.96786	-0.0519783	NM_013275 ***	ANKRD11		0		0		0		0		0		0		3	NM_001256182;NM_001256183;NM_013275	0		1	NR_045839
cg20403557	0.873363	0.925201	-0.0518379	NM_173800	LVRN		0		0		0		0		0		0		0		1	NM_173800	0
cg18980036	0.871924	0.923146	-0.0512219				0		0		0		0		0		0		0		1	NM_001200049	0
cg15212354	0.896324	0.947515	-0.0511914	NM_014974	DIP2C		0		0		0		0		0		0		0		1	NM_014974	0
cg13811315	0.859896	0.9108	-0.0509039				0		0		0		0		0		0		0		0		0
cg01852063	0.91848	0.969333	-0.050853	NM_001287	CLCN7		0		0		0		0		2	NM_001114331;NM_001287	0		0		0		0
cg21546821	0.866661	0.916557	-0.0498959				0		0		0		0		0		0		0		0		0
cg16264458	0.869119	0.918642	-0.0495223	NM_001082575 **	HRNBP3		0		0		0		0		0		0		1	NM_001082575	0		0
cg13500206	0.847329	0.896345	-0.0490154	NM_153367	ZCCHC24		0		0		0		0		0		1	NM_153367	0		0		0
cg04245944	0.896101	0.944921	-0.04882				0		0		0		0		0		0		0		0		0
cg03228985	0.886934	0.935417	-0.0484828				0		0		0		0		0		0		0		0		0
cg04101363	0.905246	0.953261	-0.048015	NM_001164766	ZFHX3		0		0		0		0		2	NM_001164766;NM_006885	0		0		0		0
cg27281030	0.887632	0.935011	-0.0473788	NM_144687	NLRP12		0		0		0		0		1	NM_144687	0		0		0		0
cg25535897	0.868484	0.915539	-0.0470544	NM_206538	C19orf63		0		0		0		0		0		0		0		2	NM_175063;NM_206538	0
cg01886385	0.893627	0.940489	-0.0468627	NM_019105	TNXB		0		0		0		0		1	NM_019105	0		0		0		0
cg19968619	0.922908	0.96947	-0.0465625				0		0		0		0		0		0		0		0		0
cg19130610	0.920784	0.96728	-0.046496				0		0		0		0		0		0		0		0		0
cg01054478	0.87532	0.921706	-0.0463865				0		0		0		0		0		0		0		0		0
cg08881159	0.0809986	0.127276	-0.0462779	NM_181332	NLGN4X		0		0		0		0		0		0		0		0		0
cg13008631	0.9118	0.957886	-0.0460855	NM_005544	IRS1		0		1	NM_005544	0		0		0		0		0		0		0
cg04093323	0.88002	0.925619	-0.0455986	NM_005530	IDH3A		0		0		0		0		1	NM_005530	0		0		0		0
cg09416860	0.870385	0.915708	-0.045323	NM_032300	TCHP		0		0		0		0		2	NM_001143852;NM_032300	0		0		0		0
cg13267821	0.891961	0.937241	-0.0452799	NM_138384	MTG1		0		0		0		0		0		0		0		1	NM_138384	0
cg00501869	0.916204	0.961295	-0.0450917	NM_002847 ***	PTPRN2		0		0		0		0		0		0		0		3	NM_002847;NM_130842;NM_130843	0
cg07357157	0.883432	0.928458	-0.0450254	NM_004565	PEX14		0		0		0		0		0		1	NM_004565	0		0		0
cg07486474	0.900056	0.944774	-0.044718	NM_000283	PDE6B		0		0		0		0		0		0		0		2	NM_000283;NM_001145291	0
cg11638117	0.910806	0.955412	-0.0446057	NM_005634	SOX3		0		0		0		0		0		0		0		0		0
cg00437166	0.851742	0.896302	-0.044561	NM_003550 **	MAD1L1		0		0		0		0		0		0		0		3	NM_001013836;NM_001013837;NM_003550	0
cg12216458	0.899661	0.943973	-0.0443122				0		0		0		0		0		0		0		0		0
cg13296578	0.910367	0.954595	-0.0442283	NM_001080519	BAHCC1		0		0		0		0		1	NM_001080519	0		0		0		0
cg13397436	0.898601	0.942501	-0.0439006	NM_001165899	PDE4D		0		0		0		0		0		0		0		2	NM_001104631;NM_001165899	0
cg03181166	0.883323	0.927204	-0.0438813	NM_032421	CLIP2		0		0		0		0		2	NM_003388;NM_032421	0		0		0		0
cg10237817	0.889899	0.933772	-0.0438722	NM_182499	TDRD10		0		0		0		0		0		0		0		2	NM_001098475;NM_182499	0
cg01011276	0.922145	0.965832	-0.0436878	NM_001142864	FAM38A		0		0		0		0		0		0		0		1	NM_001142864	0
cg04837438	0.925294	0.968878	-0.0435841				0		0		0		0		0		0		0		0		0
cg18585512	0.88627	0.929684	-0.0434148	NM_001130004	ACTN1		0		0		0		0		0		0		0		3	NM_001102;NM_001130004;NM_001130005	0
cg01764713	0.890509	0.933889	-0.0433796				0		0		0		0		0		0		0		0		0
cg07004744	0.890979	0.934196	-0.043217	NM_207332 **	ERICH1		0		0		0		0		0		0		0		1	NM_207332	0
cg23730408	0.877431	0.920599	-0.0431678				0		0		0		0		0		0		0		0		0
cg03517024	0.925382	0.968518	-0.0431362	NM_032271	TRAF7		0		0		0		0		0		0		0		1	NM_032271	0
cg08262464	0.896109	0.939122	-0.0430138	NM_000941	POR		0		0		0		0		1	NM_000941	0		0		0		0
cg03791434	0.897305	0.940188	-0.0428829	NM_000276	OCRL		0		0		0		0		0		0		0		2	NM_000276;NM_001587	0
cg04950423	0.932074	0.974877	-0.0428031	NM_006312 **	NCOR2		0		0		0		0		0		0		0		3	NM_001077261;NM_001206654;NM_006312	0
cg02212575	0.900238	0.942949	-0.0427114				0		0		0		0		0		0		0		0		1	NR_034007
cg01800442	0.93504	0.977643	-0.0426036	NM_001145298	EXOC7		0		0		0		0		3	NM_001145297;NM_001145298;NM_001145299	0		0		2	NM_001013839;NM_015219	1	NR_028133
cg07712478	0.866357	0.908875	-0.0425188	NM_001166289	RGMA		0		0		0		0		0		0		0		6	NM_001166283;NM_001166286;NM_001166287;NM_001166288;NM_001166289;NM_020211	0
cg06719728	0.905962	0.948465	-0.0425035	NM_152289	ZNF561		0		0		0		0		0		0		0		1	NM_152289	0
cg14914440	0.890568	0.932659	-0.0420912				0		0		0		0		0		0		0		0		0
cg11219178	0.878252	0.920235	-0.0419832	NM_020896	OSBPL5		0		0		0		0		0		0		0		3	NM_001144063;NM_020896;NM_145638	0
cg14820221	0.911513	0.953294	-0.0417804	NM_014649	SAFB2		0		0		0		0		1	NM_014649	0		0		0		0
cg20424709	0.912042	0.953201	-0.0411586				0		0		0		0		0		0		0		0		0
cg15712323	0.91641	0.957277	-0.0408666	NM_032281	ELAVL3		0		0		0		0		2	NM_001420;NM_032281	0		0		0		0
cg16301599	0.919986	0.960719	-0.0407331	NM_001082575 **	HRNBP3		0		0		0		0		0		0		1	NM_001082575	0		0
cg15498513	0.907984	0.948326	-0.0403427	NM_001077511	TCF19		0		0		0		0		2	NM_001077511;NM_007109	0		0		0		0
cg16466065	0.901763	0.94177	-0.0400074	NR_027255	LOC388428		0		0		0		0		0		0		1	NR_027255	0		0
cg26810779	0.901863	0.941717	-0.0398541	NM_175931	CBFA2T3		0		0		0		0		0		0		1	NM_175931	1	NM_005187	0
cg01209566	0.884209	0.923988	-0.0397796	NR_027321	LOC157381		0		0		0		0		0		0		0		0		0
cg05407778	0.915481	0.955147	-0.0396663	NM_172028	ABTB1		0		0		0		1	NR_033429	2	NM_032548;NM_172027	0		0		0		0
cg01291544	0.880636	0.920197	-0.0395613	NM_030662	MAP2K2		0		0		0		0		0		0		0		1	NM_030662	0
cg09632029	0.936723	0.975744	-0.0390217	NM_001042450	SLC5A10		4	NM_001042450;NM_001270648;NM_001270649;NM_152351	0		0		0		0		0		1	NR_073067	0		0
cg11520719	0.891738	0.930581	-0.0388433	NM_017519	ARID1B		0		0		0		0		0		0		0		2	NM_017519;NM_020732	0
cg21593231	0.933261	0.971986	-0.0387242				0		0		0		0		0		0		0		0		0
cg17918326	0.914877	0.953363	-0.038486	NM_015511	C20orf4		0		0		0		0		0		0		0		0		0
cg18541042	0.908939	0.947171	-0.0382321	NM_015689	DENND2A		0		0		0		0		1	NM_015689	0		0		0		0
cg04840732	0.915778	0.953694	-0.0379162	NM_004686 **	MTMR7		0		0		0		0		0		1	NM_004686	0		0		0
cg13464351	0.90744	0.945298	-0.0378586				0		0		0		0		0		0		0		0		0
cg21580588	0.933891	0.97163	-0.0377396	NM_023018	NADK		0		0		0		0		4	NM_001198993;NM_001198994;NM_001198995;NM_023018	0		0		0		0
cg09522251	0.89166	0.929392	-0.0377322	NM_032808	LINGO1		0		0		0		0		1	NM_032808	0		0		0		0
cg08105834	0.898439	0.936083	-0.0376446	NR_027816	SDK1		0		0		0		0		0		0		0		2	NM_001079653;NM_152744	0
cg07147709	0.896355	0.933849	-0.037494	NR_029606	MIR7-2		0		0		0		0		0		0		0		0		0
cg14830003	0.914443	0.951775	-0.0373318	NM_003462	DNALI1		0		1	NM_003462	0		0		0		0		0		0		0
cg23548577	0.912133	0.949447	-0.0373137				0		0		0		0		0		0		0		0		0
cg12456280	0.910381	0.947392	-0.0370117				0		0		0		0		0		0		0		0		0
cg22276763	0.916586	0.953475	-0.0368889	NM_014916	LMTK2		0		0		0		0		1	NM_014916	0		0		0		0
cg13468898	0.933464	0.970349	-0.0368854				0		0		0		0		0		0		0		0		0
cg26746037	0.914404	0.951193	-0.0367889	NM_015174	ZFR2		0		0		0		0		1	NM_015174	0		0		0		0
cg09570348	0.933266	0.970053	-0.0367865	NM_032098	PCDHGB4		0		2	NM_003736;NM_032098	0		0		0		0		0		10	NM_018912;NM_018915;NM_018916;NM_018917;NM_018918;NM_018919;NM_018920;NM_018922;NM_018923;NM_018924	0
cg05600626	0.918161	0.954941	-0.0367797	NM_152612	CCDC116		0		0		0		0		0		1	NM_152612	0		0		0
cg03084824	0.906771	0.943343	-0.0365716	NM_003449	TRIM26		0		0		0		0		0		0		2	NM_001242783;NM_003449	0		0
cg26097051	0.918667	0.955228	-0.0365619	NM_007174	CIT		0		0		0		0		0		0		0		2	NM_001206999;NM_007174	0
cg15206062	0.927047	0.963604	-0.0365568	NM_021962	ABR		0		0		0		0		0		0		0		3	NM_001092;NM_001159746;NM_021962	1	NR_046393
cg11211486	0.906781	0.943214	-0.0364328	NM_024513	FYCO1		0		0		0		0		0		0		1	NM_024513	0		0
cg04704198	0.943165	0.978908	-0.0357428				0		0		0		0		0		0		0		0		0
cg19635505	0.932739	0.968397	-0.0356575	NM_001109997	KLHL33		0		0		0		0		0		0		1	NM_001109997	0		0
cg15740508	0.898416	0.933935	-0.0355181	NM_000036	AMPD1		0		0		0		0		0		0		0		0		0
cg22004693	0.930836	0.966353	-0.0355173	NM_003439	ZKSCAN1		0		0		0		0		0		1	NM_003439	0		0		0
cg08784771	0.903324	0.938515	-0.0351908	NM_016111 ***	TELO2		0		0		0		0		0		0		0		1	NM_016111	0
cg23237611	0.926762	0.961888	-0.0351256	NM_002440	MSH4		0		1	NM_002440	0		0		0		0		0		0		0
cg21131493	0.928692	0.96371	-0.0350175				0		0		0		0		0		0		0		0		0
cg15663173	0.903246	0.938203	-0.0349569	NM_004422	DVL2		0		0		0		0		1	NM_004422	0		0		0		0
cg14278073	0.901046	0.935866	-0.0348193	NM_001371	DNAH8		0		0		0		0		1	NM_001206927	0		0		0		0
cg11115622	0.928669	0.962833	-0.0341634	NM_015549	PLEKHG3		0		0		0		0		0		0		0		0		0
cg01435178	0.916712	0.950609	-0.0338969	NM_145270	C16orf11		0		0		0		0		1	NM_145270	0		0		0		0
cg07374961	0.929369	0.963193	-0.0338234				0		0		0		0		0		0		0		0		0
cg20941737	0.915197	0.948612	-0.0334152	NM_001164343	ZBTB20		1	NM_001164343	0		0		0		0		0		1	NM_015642	0		0
cg17565051	0.931182	0.964489	-0.0333069	NM_001003656	PPP2R2D		0		0		0		0		0		0		1	NR_033191	1	NM_018461	0
cg09731745	0.935078	0.967594	-0.0325167	NM_005539	INPP5A		0		0		0		0		0		0		0		1	NM_005539	0
cg20402783	0.930048	0.962191	-0.0321424	NM_017409	HOXC10		0		0		0		0		0		0		0		1	NM_017409	0
cg11685316	0.947245	0.979372	-0.0321265	NM_152599	MFSD6L		1	NM_152599	0		0		0		0		0		0		0		0
cg05596468	0.922965	0.954828	-0.0318634	NM_014629	ARHGEF10		0		0		0		0		0		0		0		1	NM_014629	0
cg14703002	0.929872	0.961614	-0.031742	NM_005325	HIST1H1A		0		0		0		0		0		0		0		0		0
cg23969005	0.924887	0.95633	-0.0314426				0		0		0		0		0		0		0		0		0
cg07722840	0.915509	0.94676	-0.0312507				0		0		0		0		0		0		0		0		0
cg18179964	0.927122	0.958346	-0.0312242	NM_001120	MFSD10		0		0		0		0		0		0		0		2	NM_001120;NM_001146069	0
cg10583180	0.907351	0.938545	-0.0311942	NM_001166247	GRIK2		0		0		0		0		0		0		0		3	NM_001166247;NM_021956;NM_175768	0
cg26403748	0.912686	0.943597	-0.0309109	NM_006035	CDC42BPB		0		0		0		0		0		0		0		1	NM_006035	0
cg04618897	0.925783	0.956673	-0.0308894	NM_014855	KIAA0415		0		0		0		0		0		0		0		1	NM_014855	0
cg06236737	0.920576	0.951316	-0.0307402	NM_014972	TCF25		0		0		0		0		0		0		0		1	NM_014972	0
cg22561013	0.930013	0.960752	-0.030739	NM_001025076	CUGBP2		0		0		0		0		0		0		0		4	NM_001025076;NM_001025077;NM_001083591;NM_006561	0
cg04517903	0.917237	0.947963	-0.030726	NM_016111 ***	TELO2		0		0		0		0		1	NM_016111	0		0		0		0
cg12633739	0.936085	0.966617	-0.0305325	NM_030808	NDEL1		0		0		0		0		0		2	NM_001025579;NM_030808	0		0		0
cg15833158	0.931958	0.962385	-0.0304268				0		0		0		0		0		0		0		0		0
cg24834436	0.935214	0.965622	-0.0304076				0		0		0		0		0		0		0		0		0
cg16235891	0.928442	0.958666	-0.0302236	NM_002847 ***	PTPRN2		0		0		0		0		0		0		0		3	NM_002847;NM_130842;NM_130843	0
cg14477263	0.929655	0.959859	-0.0302041	NM_016547	SDF4		0		1	NM_080605	0		0		0		0		0		0		0
cg12841650	0.92807	0.95826	-0.0301898				0		0		0		0		0		0		0		0		0
cg01548142	0.935127	0.964924	-0.0297967				0		0		0		0		0		0		0		0		0
cg07957471	0.948608	0.978393	-0.0297851	NM_021226	ARHGAP22		0		0		0		0		4	NM_001256024;NM_001256025;NM_001256026;NM_021226	1	NR_045675	0		0		0
cg07215234	0.930554	0.960026	-0.0294727	NM_174917	ACSF3		0		0		0		0		0		0		2	NR_023316;NR_045666	3	NM_001127214;NM_001243279;NM_174917	0
cg12705352	0.935507	0.964916	-0.0294091				0		0		0		0		0		0		0		0		0
cg10981065	0.927349	0.956459	-0.0291105	NM_003550 **	MAD1L1		0		0		0		0		0		0		0		3	NM_001013836;NM_001013837;NM_003550	0
cg02513017	0.937307	0.966278	-0.0289706				0		0		0		0		0		0		0		0		0
cg22256433	0.9212	0.950074	-0.0288744	NM_001039131	ALOX15B		0		0		0		0		3	NM_001039130;NM_001039131;NM_001141	0		0		0		0
cg13987792	0.924461	0.953299	-0.0288377				0		0		0		0		0		0		0		0		0
cg04079760	0.918758	0.947531	-0.0287724	NM_024939	ESRP2		0		0		0		0		0		0		0		1	NM_024939	0
cg23352384	0.0260341	0.0545067	-0.0284726	NM_005494	DNAJB6		0		0		0		0		0		0		2	NM_005494;NM_058246	0		0
cg21097698	0.959378	0.987638	-0.0282595	NM_001130017	ART3		1	NM_001130017	0		0		0		0		0		0		0		0
cg17743085	0.953263	0.981395	-0.0281323	NM_006532	ELL		0		0		0		0		1	NM_006532	0		0		0		0
cg09521703	0.95078	0.978738	-0.0279581	NM_001145176	SHISA7		0		0		0		0		1	NM_001145176	0		0		0		0
cg01781374	0.927215	0.955139	-0.0279238	NM_001744	CAMK4		0		0		0		0		0		0		0		1	NM_001744	0
cg02198617	0.959388	0.986922	-0.0275338	NM_174891	C14orf79		0		0		0		0		0		0		0		0		0
cg02075410	0.959929	0.987106	-0.0271771	NM_006726	LRBA		1	NM_006439	0		0		0		0		0		0		2	NM_001199282;NM_006726	0
cg27324804	0.945847	0.972975	-0.0271283	NM_181500 ***	CUX1		0		0		0		0		0		0		0		7	NM_001202543;NM_001202544;NM_001202545;NM_001202546;NM_001913;NM_181500;NM_181552	0
cg02953397	0.928575	0.955279	-0.0267034	NM_030649	ACAP3		0		0		0		0		0		0		0		1	NM_030649	0
cg16396866	0.930919	0.957615	-0.0266958	NM_024717	MCTP1		0		0		0		0		0		0		0		1	NM_024717	0
cg19082131	0.932994	0.959597	-0.0266026	NM_020972	ZFYVE28		0		0		0		0		0		0		2	NM_001172659;NM_001172660	4	NM_001172656;NM_001172657;NM_001172658;NM_020972	0
cg14485103	0.947146	0.973741	-0.0265952				0		0		0		0		0		0		0		0		0
cg05364747	0.938889	0.965416	-0.0265271	NM_052843	OBSCN		0		0		0		0		0		0		0		2	NM_001098623;NM_052843	0
cg21355828	0.942802	0.969297	-0.0264946				0		0		0		0		0		0		0		0		0
cg20500230	0.940438	0.966619	-0.0261804				0		0		0		0		0		0		0		0		0
cg16699022	0.935985	0.962098	-0.0261129	NM_013275 ***	ANKRD11		0		0		0		0		0		0		0		3	NM_001256182;NM_001256183;NM_013275	1	NR_045839
cg09642408	0.949417	0.975506	-0.0260893				0		0		0		0		0		0		0		0		0
cg15804426	0.949279	0.975234	-0.0259548	NM_000540	RYR1		0		0		0		0		2	NM_000540;NM_001042723	0		0		0		0
cg21393135	0.948558	0.974468	-0.0259102	NM_006295	VARS		0		0		0		0		1	NM_006295	0		0		0		0
cg25522232	0.952239	0.977884	-0.0256455	NM_001080478	LRRC14B		0		0		0		0		1	NM_001080478	0		0		0		0
cg11230269	0.939641	0.964975	-0.0253334	NM_003496 **	TRRAP		0		0		0		0		2	NM_001244580;NM_003496	0		0		0		0
cg17515984	0.927492	0.952576	-0.0250835	NM_016573	GMIP		0		0		0		0		0		0		0		1	NM_016573	0
cg26894968	0.95065	0.975643	-0.0249936	NM_001328 **	CTBP1		0		0		0		0		2	NM_001012614;NM_001328	0		0		0		0
cg14993530	0.0365984	0.0615789	-0.0249806	NM_004501	HNRNPU		0		2	NM_004501;NM_031844	0		0		0		0		0		0		0
cg16753167	0.947556	0.97237	-0.0248143	NM_001112732	MCF2L		0		0		0		0		0		0		0		1	NM_001112732	0
cg03528486	0.943039	0.967719	-0.0246799	NM_001846	COL4A2		0		0		0		0		0		0		0		1	NM_001846	0
cg13671128	0.944791	0.96941	-0.0246185	NM_003200	TCF3		0		0		0		0		1	NM_001136139	0		0		1	NM_003200	0
cg22509816	0.926938	0.951466	-0.0245277	NM_001032998	KYNU		0		0		0		0		0		0		0		3	NM_001032998;NM_001199241;NM_003937	0
cg10505610	0.955738	0.980249	-0.0245111	NM_001017995 **	SH3PXD2B		0		0		0		0		0		0		0		1	NM_001017995	0
cg14798382	0.949119	0.973562	-0.0244429	NM_006387	CHERP		0		0		0		0		0		1	NM_006387	0		0		1	NM_032207
cg03633073	0.962979	0.98735	-0.0243704	NM_013275 ***	ANKRD11		0		0		0		0		0		0		3	NM_001256182;NM_001256183;NM_013275	0		1	NR_045839
cg05194102	0.957609	0.981849	-0.0242408	NM_001130012	SLC9A3R2		0		0		0		0		0		5	NM_001130012;NM_001252073;NM_001252075;NM_001252076;NM_004785	0		0		0
cg19641804	0.931742	0.955395	-0.023653	NM_001127322	CBX5		1	NM_001127322	0		0		0		0		0		2	NM_001127321;NM_012117	0		0
cg00139947	0.943528	0.967061	-0.0235326	NM_052963	TOP1MT		0		0		0		0		3	NM_001258446;NM_001258447;NM_052963	0		0		0		0
cg13372862	0.948203	0.971531	-0.0233273	NM_001099281	HEATR7A		0		0		0		0		3	NM_001099280;NM_001099281;NM_032450	0		0		0		0
cg19472956	0.948851	0.971964	-0.0231136	NM_005110 **	GFPT2		0		0		0		0		1	NM_005110	0		0		0		0
cg22401907	0.945019	0.968107	-0.0230875	NM_001128164	ATXN1		0		0		0		0		0		0		2	NM_000332;NM_001128164	0		0
cg23218559	0.950663	0.973564	-0.0229007	NM_000479	AMH		0		0		0		0		1	NM_000479	0		0		0		0
cg01109252	0.942105	0.964958	-0.0228528	NM_018269	ADI1		0		0		0		0		0		0		0		1	NM_018269	0
cg24990494	0.950517	0.973329	-0.0228121	NR_027062	EEF1DP3		0		0		0		0		0		0		1	NR_027062	0		0
cg12934554	0.939352	0.961738	-0.0223869				0		0		0		0		0		0		0		0		0
cg24986058	0.945044	0.967403	-0.0223584	NM_173701	WARS		0		0		0		0		0		0		0		4	NM_004184;NM_173701;NM_213645;NM_213646	0
cg06978461	0.955833	0.97815	-0.0223166	NM_015027	PDXDC1		0		0		0		0		1	NM_015027	0		0		0		0
cg00745731	0.955002	0.977238	-0.0222361	NM_005224 ***	ARID3A		0		0		0		0		1	NM_005224	0		0		0		0
cg04808027	0.9547	0.976804	-0.0221038	NM_004292	RIN1		0		0		0		0		1	NM_004292	0		0		0		0
cg16132555	0.957748	0.97976	-0.0220113				0		0		0		0		0		0		0		0		0
cg22454060	0.951478	0.973341	-0.0218628	NM_002691	POLD1		0		0		0		1	NR_046402	2	NM_001256849;NM_002691	0		0		0		0
cg04807512	0.944054	0.965638	-0.0215841	NM_016111 ***	TELO2		0		0		0		0		1	NM_016111	0		0		0		0
cg19495068	0.938406	0.959746	-0.0213396	NM_016835	MAPT		0		0		0		0		0		0		0		8	NM_001123066;NM_001123067;NM_001203251;NM_001203252;NM_005910;NM_016834;NM_016835;NM_016841	0
cg06482904	0.962397	0.983411	-0.0210136	NM_013279	C11orf9		0		0		0		0		0		0		0		2	NM_001127392;NM_013279	0
cg21082122	0.951278	0.972105	-0.0208268	NM_003310	TSSC1		0		0		0		0		0		0		0		1	NM_003310	0
cg15319528	0.957345	0.978015	-0.0206701	NM_005618	DLL1		0		0		0		0		1	NM_005618	0		0		0		0
cg07797073	0.943839	0.964326	-0.0204868	NM_002744	PRKCZ		0		0		0		0		0		0		0		1	NM_002744	0
cg11173579	0.955774	0.97574	-0.0199661	NM_014586	HUNK		0		0		0		0		0		0		0		1	NM_014586	0
cg12389346	0.941594	0.961445	-0.0198507	NM_001328 **	CTBP1		0		0		0		0		0		0		0		2	NM_001012614;NM_001328	0
cg10137837	0.963888	0.982968	-0.0190796	NM_181844	BCL6B		0		0		0		0		0		0		1	NM_181844	0		0
cg24477778	0.946897	0.965539	-0.0186418	NM_080598	BAT1		0		0		0		0		0		0		0		2	NM_004640;NM_080598	2	NR_037852;NR_037853
cg24393673	0.959364	0.977517	-0.0181527	NM_058170	OLFM3		0		0		0		0		0		0		0		1	NM_058170	0
cg14136420	0.94614	0.963971	-0.0178311	NR_024123	PBX3		0		0		0		2	NR_024122;NR_024123	0		2	NM_001134778;NM_006195	0		0		0
cg22714290	0.959219	0.976493	-0.0172737	NR_026817	LOC148696		1	NR_026817	0		0		0		0		0		0		0		0
cg06763054	0.9517	0.968566	-0.0168655	NM_004686 **	MTMR7		1	NM_004686	0		0		0		0		0		0		0		0
cg07475178	0.957619	0.974106	-0.0164871	NM_194436	LDHD		0		0		0		0		2	NM_153486;NM_194436	0		0		0		0
cg20415053	0.963774	0.980071	-0.016297	NM_198137	CATSPER4		0		0		0		0		1	NM_198137	0		0		0		0
cg15694117	0.970081	0.985861	-0.0157799	NM_145173	DIRAS1		0		0		0		0		1	NM_145173	0		0		0		0
cg04206484	0.965519	0.9806	-0.0150803	NM_001134395	C7orf50		0		0		0		0		0		0		0		3	NM_001134395;NM_001134396;NM_032350	0
cg10485664	0.962695	0.977666	-0.0149705	NM_001160264	FEZF1		0		0		0		1	NR_036484	0		0		0		0		0
cg15607387	0.967757	0.982596	-0.0148384				0		0		0		0		0		0		0		0		0
cg26812421	0.965479	0.980001	-0.014522	NM_001164759	PRKAR1B		0		0		0		0		0		0		0		6	NM_001164758;NM_001164759;NM_001164760;NM_001164761;NM_001164762;NM_002735	0
cg09744766	0.96853	0.982994	-0.0144639				0		0		0		0		0		0		0		0		0
cg06571993	0.963636	0.977881	-0.0142454	NM_003496 **	TRRAP		0		0		0		0		2	NM_001244580;NM_003496	0		0		0		0
cg24250261	0.966466	0.980496	-0.0140297				0		0		0		0		0		0		0		0		0
cg16315106	0.964539	0.978509	-0.0139701	NM_001141969	DAXX		0		0		0		0		4	NM_001141969;NM_001141970;NM_001254717;NM_001350	0		0		0		0
cg02602423	0.962829	0.9762	-0.0133706	NM_020725	ATXN7L1		0		0		0		0		2	NM_020725;NM_138495	0		0		0		0
cg13082654	0.966595	0.978969	-0.0123743	NM_006031	PCNT		0		0		0		0		0		0		0		1	NM_006031	0
cg03316628	0.967786	0.980064	-0.0122777	NM_003502	AXIN1		0		0		0		0		0		0		0		2	NM_003502;NM_181050	0
cg17703407	0.0219299	0.033966	-0.012036				0		0		0		0		0		0		0		0		0
cg17653955	0.971485	0.983255	-0.0117692	NM_014914	AGAP1		0		0		0		0		0		0		0		3	NM_001037131;NM_001244888;NM_014914	0
cg01877778	0.973301	0.984936	-0.0116343	NM_002847 ***	PTPRN2		0		0		0		0		0		0		0		3	NM_002847;NM_130842;NM_130843	0
cg20299151	0.976036	0.987433	-0.0113973	NM_001039355	SLC25A29		0		0		0		0		1	NM_001039355	0		0		0		0
cg14220025	0.0181171	0.0288544	-0.0107373	NM_004429	EFNB1		0		0		0		0		0		0		0		0		0
cg17490196	0.0164475	0.0271649	-0.0107174				0		0		0		0		0		0		0		0		0
cg26657404	0.97748	0.98653	-0.00904955	NM_001134473	KIAA0182		0		0		0		0		0		0		0		2	NM_001134473;NM_014615	0
cg07103072	0.0145789	0.0233765	-0.00879756	NM_031483	ITCH		3	NM_001257137;NM_001257138;NM_031483	0		0		0		0		0		0		0		0
cg23091699	0.98093	0.989385	-0.0084546	NM_015052	HECW1		0		0		0		0		1	NM_015052	0		0		0		0
cg04933208	0.0170424	0.0252572	-0.00821482	NM_133178	PTPRU		0		0		0		0		4	NM_001195001;NM_005704;NM_133177;NM_133178	0		0		0		0
cg19537719	0.979932	0.987624	-0.00769132	NM_020476	ANK1		0		0		0		0		0		0		0		5	NM_000037;NM_001142446;NM_020475;NM_020476;NM_020477	0
cg26365299	0.0111488	0.0186499	-0.00750112	NM_152739	HOXA9		0		0		0		0		0		0		0		0		1	NR_037940
cg08128680	0.0181046	0.0102367	0.00786798	NM_014736	KIAA0101		0		0		0		0		0		0		0		0		0
cg07213482	0.981327	0.969452	0.0118743	NM_014883	FAM13A		0		0		0		0		5	NM_001015045;NM_001265578;NM_001265579;NM_001265580;NM_014883	0		0		0		0
cg21778987	0.0307065	0.0187838	0.0119228	NM_005923	MAP3K5		0		0		0		0		0		0		0		1	NM_005923	0
cg03145134	0.0456012	0.0298476	0.0157536	NM_018194	HHAT		1	NM_001170580	0		0		0		0		0		4	NM_001122834;NM_001170564;NM_001170588;NM_018194	1	NM_001170587	0
cg13716825	0.0481996	0.0282661	0.0199334	NM_020821	VPS13C		0		0		0		0		0		0		0		4	NM_001018088;NM_017684;NM_018080;NM_020821	0
cg19640166	0.961824	0.93958	0.022244	NM_033397	ITPRIP		0		0		0		0		0		0		1	NM_033397	0		0
cg19132462	0.0441694	0.021901	0.0222684	NM_001025389 ***	AMPD3		0		0		0		0		0		0		1	NM_001172431	1	NM_000480	0
cg00361639	0.0687789	0.0456548	0.0231241	NM_020644	TMEM9B		0		0		0		0		0		0		0		0		0
cg26170244	0.0629721	0.0352914	0.0276808				0		0		0		0		0		0		0		0		0
cg04346127	0.0643402	0.0360336	0.0283066				0		0		0		0		0		0		0		0		0
cg10330169	0.944022	0.914166	0.0298557	NM_152383	DIS3L2		0		0		0		0		0		0		5	NM_001257281;NM_001257282;NM_152383;NR_046476;NR_046477	0		0
cg04917472	0.082214	0.0498066	0.0324074	NM_001336 ****	CTSZ		0		0		0		0		0		0		0		0		0
cg04261496	0.0891149	0.0556932	0.0334216	NM_001037165 **	FOXK1		0		0		0		0		0		0		0		1	NM_001037165	0
cg01880540	0.0615101	0.0275187	0.0339914	NM_014807	C2CD2L		0		0		0		0		0		0		0		0		0
cg25882830	0.0562953	0.0217215	0.0345737	NM_020225	STOX2		0		0		0		0		0		0		0		0		0
cg25591670	0.0859607	0.0511969	0.0347638	NM_016500	CXorf26		1	NM_016500	0		0		0		0		0		0		0		0
cg01407447	0.945405	0.910488	0.0349167				0		0		0		0		0		0		0		0		0
cg14387312	0.923995	0.887998	0.0359968				0		0		0		0		0		0		0		0		0
cg15924831	0.951404	0.913332	0.038072	NM_002609	PDGFRB		0		0		0		0		0		0		1	NM_002609	0		0
cg09113613	0.0834732	0.0452205	0.0382527	NM_020336	RALGAPB		0		0		0		0		0		0		1	NM_020336	0		0
cg12804755	0.926311	0.887536	0.0387751				0		0		0		0		0		0		0		0		0
cg13333087	0.0978713	0.0590252	0.0388461	NM_016648	LARP7		1	NM_018392	0		0		0		0		0		0		0		0
cg24497361	0.103983	0.064234	0.0397492	NM_001665	RHOG		0		0		0		0		0		0		1	NM_001665	0		0
cg16661744	0.0955067	0.054149	0.0413576	NM_001100875	2013-03-10		0		0		0		0		0		0		1	NR_036146	2	NM_001100875;NM_152598	0
cg10777887	0.126394	0.0836263	0.0427681	NM_016530	RAB8B		0		0		0		0		0		0		0		1	NM_016530	0
cg09037630	0.082183	0.0387164	0.0434666				0		0		0		0		0		0		0		0		0
cg10097313	0.1023	0.0580033	0.0442965				0		0		0		0		0		0		0		0		0
cg11879354	0.111255	0.0654865	0.0457684	NM_001009991	SYTL3		0		0		0		0		0		0		4	NM_001009991;NM_001242384;NM_001242394;NM_001242395	0		0
cg20728746	0.132262	0.0864684	0.0457935	NM_021088	ZNF2		0		0		0		0		0		0		0		0		0
cg14650228	0.947764	0.901421	0.0463426	NM_015117	ZC3H3		0		0		0		0		0		0		0		1	NM_015117	0
cg09227277	0.919059	0.872354	0.0467054				0		0		0		0		0		0		0		0		0
cg22140866	0.141489	0.0947236	0.0467659				0		0		0		0		0		0		0		0		0
cg21268578	0.0943346	0.0462038	0.0481308	NM_001001560	GGA1		0		0		0		0		0		4	NM_001001560;NM_001172687;NM_001172688;NM_013365	0		0		0
cg10179949	0.128709	0.080219	0.0484902	NM_020125	SLAMF8		0		0		0		0		0		0		0		0		0
cg01801643	0.894482	0.845269	0.0492132	NM_017719	SNRK		0		0		0		0		0		0		0		2	NM_001100594;NM_017719	0
cg20090162	0.11354	0.0637501	0.0497896	NM_020458	TTC7A		0		0		0		0		0		0		0		1	NM_020458	0
cg17382048	0.907273	0.857061	0.0502127	NM_001716	CXCR5		0		0		0		0		0		0		0		0		0
cg19012958	0.913546	0.863284	0.0502627	NM_001162367	LOC100128542		0		0		0		0		0		0		0		0		0
cg05524246	0.109846	0.0594955	0.0503508	NM_015441	OLFML2B		0		0		0		0		0		0		0		1	NM_015441	0
cg19014335	0.114442	0.062424	0.0520176	NM_198900	FMNL3		0		0		0		0		0		0		0		2	NM_175736;NM_198900	0
cg25137372	0.098277	0.0462017	0.0520753	NM_002108	HAL		3	NM_001258333;NM_001258334;NM_002108	0		0		0		0		0		0		0		0
cg13582028	0.933499	0.881085	0.0524141	NM_207332 **	ERICH1		0		0		0		0		0		0		0		1	NM_207332	0
cg22193385	0.125882	0.0727789	0.0531027	NM_005556	KRT7		0		0		0		0		0		0		0		1	NM_005556	0
cg10691866	0.135979	0.0824697	0.0535089	NM_003596	TPST1		0		0		0		0		0		0		0		1	NM_003596	0
cg06345027	0.903434	0.849741	0.0536938	NM_032562	PLA2G12B		0		0		0		0		0		1	NM_032562	0		0		0
cg00516092	0.140885	0.0871393	0.0537459				0		0		0		0		0		0		1	NR_034152	0		0
cg16898425	0.112834	0.0586325	0.0542013	NM_001166435	ITIH1		0		0		0		0		0		0		0		2	NM_001166434;NM_002215	0
cg07250036	0.12069	0.0662316	0.0544582	NM_016396	CTDSPL2		0		0		0		0		0		0		1	NM_016396	0		0
cg05836943	0.146037	0.0908546	0.0551819	NM_173201 **	ATP2A1		0		0		0		0		0		0		0		0		0
cg16407699	0.891916	0.836496	0.05542				0		0		0		0		0		0		0		0		0
cg01925950	0.888291	0.832854	0.0554371	NM_003903	CDC16		0		0		0		0		0		0		0		2	NM_001078645;NM_003903	0
cg26796095	0.197542	0.140832	0.05671	NM_002967	SAFB		0		0		0		0		0		0		1	NR_037699	4	NM_001201338;NM_001201339;NM_001201340;NM_002967	0
cg17578639	0.111592	0.0547507	0.0568417	NM_024665	TBL1XR1		0		0		0		0		0		0		1	NM_024665	0		0
cg24381372	0.0999643	0.0426286	0.0573357	NM_001171110	FAM133A		4	NM_001171109;NM_001171110;NM_001171111;NM_173698	0		0		0		0		0		0		0		0
cg22022821	0.0952199	0.0378178	0.0574021				0		0		0		0		0		0		0		0		0
cg19453938	0.190076	0.131535	0.0585414				0		0		0		0		0		0		0		0		0
cg18812946	0.165696	0.107111	0.0585853	NM_001143963	L1CAM		0		0		0		0		0		0		0		3	NM_000425;NM_001143963;NM_024003	0
cg08423562	0.878458	0.819817	0.0586405	NM_004468	FHL3		0		0		0		0		0		0		2	NM_001243878;NM_004468	0		0
cg20416222	0.139092	0.0804096	0.0586829				0		0		0		0		0		0		0		0		0
cg25509467	0.108063	0.0459169	0.0621462				0		0		0		0		0		0		0		0		0
cg17833746	0.934898	0.871153	0.0637452	NM_213662 **	STAT3		0		0		0		0		3	NM_003150;NM_139276;NM_213662	0		0		0		0
cg11808699	0.899097	0.835234	0.0638629	NM_172217	IL16		0		0		0		0		0		0		0		2	NM_001172128;NM_172217	0
cg18030943	0.211468	0.147501	0.0639662	NM_014398	LAMP3		0		0		0		0		0		0		0		1	NM_014398	0
cg13967811	0.888466	0.824397	0.0640693	NM_022140	EPB41L4A		0		0		0		0		0		0		0		1	NM_022140	0
cg19116959	0.870448	0.805832	0.0646161	NM_178835	ZNF827		0		0		0		0		0		0		0		1	NM_178835	0
cg04189320	0.854364	0.789594	0.0647699				0		0		0		0		0		0		0		0		0
cg10134799	0.894643	0.829705	0.0649389				0		0		0		0		0		0		0		0		0
cg16551670	0.108322	0.0432897	0.0650324				0		0		0		0		0		0		0		0		0
cg13681496	0.109119	0.0440064	0.065113				0		0		0		0		0		0		0		0		0
cg09654261	0.919266	0.853727	0.0655393				0		0		0		0		0		0		0		0		0
cg20389635	0.906429	0.840798	0.0656315	NM_198964	PTHLH		0		0		0		0		0		0		0		4	NM_002820;NM_198964;NM_198965;NM_198966	0
cg22045942	0.211821	0.146062	0.0657598	NM_020895	GRAMD1A		0		0		0		0		0		0		0		0		0
cg21593835	0.884162	0.817684	0.0664777	NM_053028 **	MYLK		0		0		0		0		0		0		0		4	NM_053025;NM_053026;NM_053027;NM_053028	0
cg18263166	0.131371	0.0646196	0.0667515				0		0		0		0		0		0		0		0		0
cg20971045	0.195702	0.128845	0.0668564				0		0		0		0		0		0		0		0		0
cg19798881	0.93668	0.869295	0.0673842	NM_001718	BMP6		0		0		0		0		0		0		0		1	NM_001718	0
cg23328613	0.147459	0.0796879	0.0677711	NM_000094	COL7A1		0		0		0		0		0		0		0		0		0
cg05201300	0.113027	0.044929	0.0680985	NM_003945	ATP6V0E1		0		0		0		0		0		0		0		1	NM_003945	0
cg04193065	0.1551	0.0864554	0.0686442				0		0		0		0		0		0		0		0		0
cg14152974	0.869716	0.8006	0.0691159	NM_015599	PGM3		0		0		0		0		0		0		0		4	NM_001199917;NM_001199918;NM_001199919;NM_015599	0
cg08140459	0.159662	0.0901037	0.0695582				0		0		0		0		0		0		0		0		0
cg00035969	0.120813	0.0510949	0.0697186				0		0		0		0		0		0		0		0		0
cg16577647	0.107336	0.0375565	0.0697791	NM_001007469 **	HCST		0		0		0		0		0		0		0		0		0
cg16822174	0.884076	0.813573	0.0705023	NM_153207	AEBP2		0		0		0		0		0		0		0		3	NM_001114176;NM_001267043;NM_153207	0
cg04466898	0.150013	0.0789786	0.0710347	NM_153253	SIPA1		1	NM_153253	0		0		0		0		0		1	NM_006747	0		0
cg04156900	0.886325	0.815039	0.0712866	NM_002991 **	CCL24		0		0		0		0		0		0		0		0		0
cg07188863	0.202012	0.130629	0.0713829				0		0		0		0		0		0		0		0		1	NM_001260493
cg19409687	0.878013	0.8063	0.071713				0		0		0		0		0		0		0		0		0
cg14643264	0.876831	0.804184	0.0726476	NM_024761	MOBKL2B		0		0		0		0		0		0		0		1	NM_024761	0
cg25856090	0.137979	0.064883	0.0730957	NM_000083	CLCN1		0		0		0		1	NR_046453	1	NM_000083	0		0		0		0
cg19867579	0.140288	0.0665134	0.0737746				0		0		0		0		0		0		0		0		0
cg09232358	0.891751	0.817828	0.0739229				0		0		0		0		0		0		0		0		0
cg20595457	0.199443	0.125515	0.0739286	NM_182663 **	RASSF5		0		0		0		0		0		0		0		3	NM_182663;NM_182664;NM_182665	0
cg14251009	0.214991	0.140448	0.0745422				0		0		0		0		0		0		0		0		0
cg16663891	0.171384	0.0962826	0.0751014				0		0		0		0		0		0		0		0		0
cg10769531	0.860738	0.78525	0.0754876	NM_001099660	LRRN3		0		0		0		0		0		0		3	NM_001099658;NM_001099660;NM_018334	2	NM_001244606;NM_032549	0
cg06943073	0.809974	0.734011	0.0759636	NM_020762 **	SRGAP1		0		0		0		0		0		0		0		1	NM_020762	0
cg22133777	0.899229	0.82305	0.076179	NM_015576	ERC2		0		0		0		0		0		0		0		1	NM_015576	0
cg25358853	0.190952	0.114355	0.0765975	NM_001130910 **	CCRL2		0		0		0		0		0		0		0		0		0
cg17707487	0.864588	0.787973	0.0766145	NR_026580	TFDP1		0		0		0		0		0		0		1	NR_026580	1	NM_007111	0
cg00435173	0.888673	0.811877	0.0767962	NM_201434	RAB5C		0		0		0		0		0		0		3	NM_001252039;NM_004583;NM_201434	0		0
cg26669397	0.806608	0.729438	0.0771707				0		0		0		0		0		0		0		0		0
cg24562081	0.841194	0.763587	0.0776067				0		0		0		0		0		0		0		0		0
cg23109530	0.156983	0.0785627	0.0784199				0		0		0		0		0		0		0		0		0
cg09826923	0.858166	0.779692	0.0784741	NM_206933	USH2A		0		0		0		0		0		0		0		1	NM_206933	0
cg27200006	0.156086	0.0775404	0.0785453	NM_001032364	GGT1		0		0		0		0		0		0		4	NM_001032364;NM_001032365;NM_005265;NM_013430	0		0
cg12074688	0.206833	0.128169	0.0786635	NM_001006682	SPIN2B		3	NM_001006681;NM_001006682;NM_001006683	0		0		0		0		0		0		0		0
cg11954355	0.210935	0.132026	0.0789087	NR_030580	MIR298		0		0		0		0		0		0		0		0		0
cg04915300	0.890096	0.810933	0.0791626	NM_000408	GPD2		0		0		0		0		0		0		2	NM_000408;NM_001083112	0		0
cg20244073	0.186578	0.106438	0.08014	NM_033290	MID1		0		0		0		0		0		0		1	NM_033290	0		0
cg21241424	0.907608	0.827177	0.0804309	NM_025055	CCDC33		0		0		0		0		0		0		0		1	NM_025055	0
cg01948978	0.923269	0.842227	0.0810418	NM_001684	ATP2B4		0		0		0		0		0		2	NM_001001396;NM_001684	0		0		0
cg00561739	0.89949	0.817771	0.0817191	NM_004553	NDUFS6		0		0		0		0		0		0		0		1	NM_004553	0
cg07967665	0.885182	0.803172	0.0820099	NM_001520	GTF3C1		0		0		0		0		0		0		0		1	NM_001520	0
cg23843484	0.925284	0.842172	0.0831126				0		0		0		0		0		0		0		0		0
cg04540882	0.236831	0.152835	0.0839961				0		0		0		0		0		0		0		0		0
cg23528791	0.157937	0.0734468	0.0844904	NM_173515	CNKSR3		0		0		0		0		0		0		0		1	NM_173515	0
cg01668352	0.832618	0.748066	0.0845515	NM_020762 **	SRGAP1		0		0		0		0		0		0		0		1	NM_020762	0
cg24906819	0.203762	0.118664	0.0850981	NM_001080826	PRAGMIN		0		0		0		0		0		0		0		1	NM_001080826	0
cg25655096	0.24974	0.164346	0.085394	NM_020400	LPAR5		1	NM_020400	0		0		0		0		0		0		0		0
cg09539496	0.189489	0.103996	0.0854935				0		0		0		0		0		0		0		0		0
cg21370522	0.257711	0.170944	0.0867671	NM_000594	TNF		0		0		0		0		0		0		0		0		0
cg24686918	0.157615	0.0678335	0.0897811				0		0		0		0		0		0		0		0		0
cg10548978	0.862655	0.772264	0.0903909	NM_152710	C10orf27		1	NM_152710	0		0		0		0		0		0		0		0
cg06208382	0.887788	0.796795	0.0909935	NM_020700	PPM1H		0		0		0		0		0		0		0		1	NM_020700	0
cg08381046	0.90887	0.816846	0.0920239				0		0		0		0		0		0		0		0		0
cg07298347	0.869802	0.777022	0.0927803	NM_052905 **	FMNL2		0		0		0		0		0		0		0		1	NM_052905	0
cg22699620	0.175819	0.0825278	0.0932914	NM_001127491	ITGB2		1	NM_001127491	0		0		6	NR_038311;NR_038312;NR_038313;NR_038314;NR_038315;NR_038316	0		0		0		0		0
cg06947286	0.791099	0.697754	0.0933447	NM_003687	PDLIM4		0		0		0		0		0		0		0		2	NM_001131027;NM_003687	0
cg00920254	0.865033	0.771437	0.0935966	NM_001078174	SLC29A1		0		0		0		0		0		0		2	NM_001078174;NM_004955	0		0
cg01146614	0.324865	0.23087	0.0939944	NM_003379	EZR		0		0		0		0		0		0		0		2	NM_001111077;NM_003379	0
ch.2.20642108R	0.221206	0.126015	0.0951906				0		0		0		0		0		0		0		0		0
cg21906947	0.886909	0.79166	0.0952493	NM_030615 **	KIF25		0		0		0		0		0		0		2	NM_005355;NM_030615	0		0
cg13084525	0.755182	0.659759	0.0954227	NM_012153	EHF		0		0		0		0		0		0		0		0		0
cg03467087	0.730183	0.633963	0.0962201	NM_003898	SYNJ2		0		0		0		0		0		0		1	NM_001178088	1	NM_003898	0
cg01117339	0.152445	0.0562029	0.0962418				0		0		0		0		0		0		0		0		0
cg03611265	0.850701	0.754123	0.0965778	NM_015987	HEBP1		0		0		0		0		0		0		1	NR_038920	1	NM_015987	0
cg19539318	0.209602	0.113017	0.0965844	NM_001378	DYNC1I2		0		0		0		0		0		0		1	NM_001378	0		0
cg07659624	0.258924	0.161877	0.0970473	NM_016612	SLC25A37		0		0		0		0		0		0		0		1	NM_016612	0
cg13783786	0.804761	0.70755	0.0972108	NM_001037293	PALM2		0		0		0		0		0		0		0		4	NM_001037293;NM_007203;NM_053016;NM_147150	0
cg26982892	0.743022	0.645459	0.0975635				0		0		0		0		0		0		0		0		0
cg00571483	0.790411	0.692591	0.09782				0		0		0		0		0		0		0		0		0
cg11297046	0.67384	0.575895	0.0979454	NM_002152	HRC		0		1	NM_002152	0		0		0		0		0		0		0
cg02767093	0.832027	0.734019	0.098008	NM_003576	STK24		0		0		0		0		0		0		0		2	NM_001032296;NM_003576	0
cg25148758	0.265439	0.166495	0.0989433				0		0		0		0		0		0		0		0		0
cg09660810	0.759128	0.66018	0.0989485	NM_004592	SFRS8		0		0		0		0		0		0		0		2	NM_001261411;NM_004592	0
cg25894551	0.797464	0.698472	0.0989919	NM_021603	FXYD2		0		0		0		0		0		0		0		2	NM_001204268;NM_001243598	0
cg07700393	0.817966	0.718349	0.0996167	NM_030955	ADAMTS12		0		0		0		0		0		0		0		1	NM_030955	0
cg03545404	0.340085	0.239954	0.100131	NM_001804	CDX1		0		0		0		0		0		0		0		1	NM_001804	0
cg00530805	0.824664	0.724272	0.100392	NM_181442	ADNP		0		0		0		0		0		0		2	NM_015339;NM_181442	0		0
cg15859496	0.829956	0.728733	0.101223	NM_018639	WSB2		0		0		0		0		1	NM_018639	0		0		0		0
cg19319037	0.338317	0.235871	0.102446	NM_003594	TTF2		0		0		0		0		0		0		0		1	NM_003594	0
cg06942450	0.86906	0.766269	0.102792	NM_001336 ****	CTSZ		0		0		0		0		0		0		0		0		0
cg07855639	0.289299	0.186151	0.103147	NM_152243	CDC42EP1		0		0		0		0		0		0		1	NM_152243	0		0
cg22260869	0.190215	0.0870189	0.103196	NM_001145044	SLCO3A1		0		0		0		0		0		0		0		2	NM_001145044;NM_013272	0
cg06223162	0.616625	0.513144	0.10348	NM_022049	GPR88		0		0		0		0		0		0		0		0		0
cg09659400	0.754844	0.651099	0.103746	NM_145652	WFDC5		0		0		0		0		0		0		0		0		0
cg00934987	0.237541	0.133233	0.104308	NM_080415	2013-09-04		0		0		0		0		0		0		0		5	NM_001198713;NM_001256782;NM_004574;NM_080415;NM_080416	1	NR_037155
cg27621721	0.819017	0.713999	0.105019				0		0		0		0		0		0		0		0		0
cg16540590	0.76326	0.657801	0.105459				0		0		0		0		0		0		0		0		0
cg10881749	0.337989	0.232255	0.105735				0		0		0		0		0		0		0		0		0
cg27220117	0.238324	0.132444	0.10588	NM_133337	MYOF		0		0		0		0		0		0		0		2	NM_013451;NM_133337	0
cg06935608	0.341403	0.234075	0.107328				0		0		0		0		0		0		0		0		0
cg25123427	0.67199	0.564493	0.107497				0		0		0		0		0		0		0		0		0
cg18944752	0.247002	0.139319	0.107683	NM_198229	RGS12		0		0		0		0		0		0		0		3	NM_002926;NM_198227;NM_198229	0
cg22137772	0.650609	0.542823	0.107786	NR_024066	CLRN1OS		0		0		0		0		0		0		1	NR_024066	0		0
cg15599668	0.932774	0.824386	0.108388	NM_001166208 **	SYNPO		0		0		0		0		0		0		0		2	NM_001166208;NM_001166209	0
cg21818891	0.872335	0.762802	0.109533	NM_004171	SLC1A2		0		0		0		0		0		0		0		3	NM_001195728;NM_001252652;NM_004171	0
cg03001276	0.880467	0.770917	0.10955	NM_030615 **	KIF25		0		0		0		0		0		0		2	NM_005355;NM_030615	0		0
cg02771117	0.219323	0.109349	0.109975	NM_053279	FAM167A		0		0		0		0		0		1	NM_053279	1	NR_026814	0		0
cg09179691	0.802626	0.692131	0.110495	NM_183006	DLGAP4		0		0		0		0		0		0		1	NM_001042486	2	NM_014902;NM_183006	0
cg12655416	0.832191	0.720791	0.1114	NM_139280	ORMDL3		0		0		0		0		0		1	NM_139280	0		0		0
cg19414980	0.805284	0.693616	0.111668				0		0		0		0		0		0		0		0		0
cg08695416	0.864421	0.752648	0.111773				0		0		0		0		0		0		0		0		0
cg06679494	0.342022	0.229572	0.11245	NR_030178	MIR497		0		0		1	NR_030178	0		0		0		0		0		1	NR_038310
cg24996979	0.525076	0.412172	0.112904	NM_001043318	C14orf43		0		0		0		0		0		0		2	NM_001043318;NM_194278	0		0
cg19774788	0.245714	0.132603	0.113111	NM_015426	WDR51A		0		0		0		0		0		0		0		3	NM_001161580;NM_001161581;NM_015426	0
cg27055894	0.449004	0.335268	0.113736	NM_005427	TP73		0		0		0		0		0		0		6	NM_001204184;NM_001204185;NM_001204186;NM_001204187;NM_001204188;NM_005427	0		0
cg21737020	0.563903	0.44992	0.113983				0		0		0		0		0		0		0		0		0
cg01354782	0.800511	0.686471	0.11404	NM_002223	ITPR2		0		0		0		0		0		0		0		1	NM_002223	0
cg14512326	0.777183	0.663074	0.114109	NM_001001551	C9orf103		0		0		0		0		0		0		3	NM_001256915;NR_046421;NR_046422	1	NM_001001551	0
cg11321083	0.392961	0.278547	0.114414	NM_006795	EHD1		0		0		0		0		0		0		0		1	NM_006795	0
cg06164260	0.505478	0.390448	0.11503	NM_001706	BCL6		0		0		0		0		0		0		1	NM_001706	0		0
cg06699216	0.69552	0.580431	0.11509	NM_018371	CSGALNACT1		0		0		0		0		0		0		0		2	NM_001130518;NM_018371	1	NR_024040
cg22198603	0.844439	0.729137	0.115303	NM_001099272	BTBD9		0		0		0		0		0		0		0		4	NM_001099272;NM_001172418;NM_052893;NM_152733	0
cg27658026	0.284793	0.16945	0.115344	NM_001129742	CALHM3		0		0		0		0		0		0		0		0		0
cg15115171	0.35559	0.239968	0.115623				0		0		0		0		0		0		0		0		0
cg26338428	0.88994	0.77414	0.1158	NM_024605	ARHGAP10		0		0		0		0		0		0		0		1	NM_024605	0
cg10336193	0.768918	0.652476	0.116442				0		0		0		0		0		0		0		0		0
cg24859433	0.683302	0.56563	0.117672				0		0		0		0		0		0		0		0		0
cg24468934	0.688706	0.570821	0.117885	NR_031740	MIR1976		0		0		0		0		0		0		0		2	NM_001006665;NM_002953	0
cg26489413	0.582365	0.464302	0.118064	NM_001025389 ***	AMPD3		1	NM_001025389	0		0		0		0		0		1	NM_001172431	1	NM_000480	0
cg08698943	0.742348	0.624204	0.118144				0		0		0		0		0		0		0		0		0
cg07646791	0.168337	0.0498968	0.11844				0		0		0		0		0		0		0		0		0
cg18112681	0.705991	0.586933	0.119057	NM_004585	RARRES3		0		0		0		0		0		0		0		0		2	NR_037451;NR_049833
cg11911769	0.766461	0.646799	0.119662	NM_181500 ***	CUX1		0		0		0		0		0		0		0		7	NM_001202543;NM_001202544;NM_001202545;NM_001202546;NM_001913;NM_181500;NM_181552	0
cg12048965	0.900816	0.780687	0.120129				0		0		0		0		0		0		0		0		0
cg01905967	0.285918	0.165559	0.120358				0		0		0		0		0		0		0		0		0
cg00227093	0.666191	0.545617	0.120575	NM_001166208 **	SYNPO		0		0		0		0		0		0		0		0		0
cg07979348	0.636962	0.516221	0.12074				0		0		0		0		0		0		0		0		0
cg03078551	0.649678	0.527306	0.122372				0		0		0		0		0		0		0		0		0
cg02932854	0.560505	0.437939	0.122566	NM_002991 **	CCL24		0		0		0		0		0		0		0		0		0
cg05132782	0.302248	0.179468	0.12278				0		0		0		0		0		0		0		0		0
cg12377816	0.377772	0.254742	0.123029				0		0		0		0		0		0		0		0		0
cg08666707	0.593183	0.470143	0.123041				0		0		0		0		0		0		0		0		0
cg22137471	0.695078	0.57184	0.123238				0		0		0		0		0		0		0		0		0
cg09244071	0.739243	0.615306	0.123937	NM_181500 ***	CUX1		0		0		0		0		0		0		0		7	NM_001202543;NM_001202544;NM_001202545;NM_001202546;NM_001913;NM_181500;NM_181552	0
cg01878963	0.822959	0.698078	0.12488				0		0		0		0		0		0		0		0		1	NR_034126
cg07588216	0.747215	0.621932	0.125282	NM_001114089	ENTPD6		0		0		0		0		0		0		0		2	NM_001114089;NM_001247	0
cg18599081	0.244307	0.119014	0.125292	NM_001130910 **	CCRL2		0		0		0		0		0		0		0		0		0
cg21243597	0.389935	0.264223	0.125712	NM_181482 **	C18orf1		0		0		0		0		0		0		2	NM_181481;NM_181482	0		0
cg04065472	0.483066	0.357003	0.126063				0		0		0		0		0		0		0		0		0
cg07820189	0.899822	0.772985	0.126837				0		0		0		0		0		0		0		0		0
cg11958234	0.376799	0.249386	0.127413				0		0		0		0		0		0		0		0		0
cg07736627	0.778502	0.650632	0.12787	NM_021926	ALX4		0		0		0		0		0		0		0		1	NM_021926	0
cg02043679	0.546004	0.416757	0.129247	NM_019055	ROBO4		0		0		0		0		0		0		0		0		0
cg05720511	0.683333	0.553984	0.129349	NM_181794	PKIB		0		0		0		0		0		0		0		6	NM_001270393;NM_001270394;NM_001270395;NM_032471;NM_181794;NM_181795	0
cg16066219	0.734903	0.604547	0.130356	NM_016234	ACSL5		1	NM_203380	0		0		0		0		0		1	NM_203379	0		0
cg03310518	0.441144	0.31024	0.130905	NM_198098	AQP1		0		0		0		0		0		0		0		1	NM_198098	0
cg03762242	0.781507	0.650468	0.131039	NM_201433 **	GAS7		1	NM_201432	0		0		0		0		0		0		1	NM_201433	0
cg09636245	0.895977	0.764348	0.13163				0		0		0		0		0		0		0		0		0
cg19284751	0.302003	0.170341	0.131662	NM_006770	MARCO		1	NM_006770	0		0		0		0		0		0		0		0
cg23813257	0.46378	0.331899	0.131882	NM_001012632	IL32		0		0		0		0		0		0		0		0		0
cg14845609	0.734286	0.602115	0.13217	NM_015205	ATP11A		0		0		0		0		0		0		0		2	NM_015205;NM_032189	0
cg13557213	0.331034	0.198467	0.132567				0		0		0		0		0		0		0		0		0
cg09749788	0.708171	0.575302	0.132868				0		0		0		0		0		0		0		0		0
cg06748966	0.362823	0.229137	0.133686	NM_001007469 **	HCST		0		0		0		0		0		0		0		0		0
cg09670263	0.761831	0.62791	0.133921	NM_024512	LRRC2		0		0		0		0		0		1	NM_024512	0		0		0
cg00781658	0.818487	0.684359	0.134128	NM_007040	HNRNPUL1		0		0		0		0		0		0		0		2	NM_007040;NM_144732	0
cg26673980	0.394855	0.259755	0.1351	NM_001040633	PRKAG2		0		0		0		0		0		0		1	NM_001040633	1	NM_016203	0
cg15871206	0.936719	0.800805	0.135914	NM_194312	ESPNL		0		1	NM_194312	0		0		0		0		0		0		0
cg09169117	0.559408	0.423468	0.135939	NM_052905 **	FMNL2		0		0		0		0		0		0		0		1	NM_052905	0
cg14789529	0.526707	0.390298	0.136409	NM_000572	IL10		0		0		0		0		0		1	NM_000572	0		0		0
cg06876053	0.270967	0.134272	0.136695	NM_030962	SBF2		0		0		0		0		0		0		1	NR_036485	1	NM_030962	0
cg02196256	0.667687	0.530757	0.13693				0		0		0		0		0		0		0		0		0
cg04003357	0.423207	0.286133	0.137073				0		0		0		0		0		0		0		0		0
cg00474713	0.809328	0.67218	0.137148	NM_173201 **	ATP2A1		0		0		0		0		0		0		0		0		0
cg25857695	0.391869	0.254688	0.137181				0		0		0		0		0		0		0		0		0
cg08350549	0.716238	0.578562	0.137675	NM_032359	C3orf26		0		0		0		0		0		0		1	NM_014890	3	NM_001042459;NM_032359;NM_182909	1	NR_031662
cg27040468	0.528314	0.390415	0.137899	NM_001080512	BICC1		0		0		0		0		0		0		0		1	NM_001080512	0
cg24718015	0.754586	0.615155	0.13943	NM_213662 **	STAT3		0		0		0		0		0		0		0		3	NM_003150;NM_139276;NM_213662	0
cg20278790	0.776588	0.637014	0.139574	NM_001336 ****	CTSZ		0		0		0		0		0		0		0		0		0
cg17216385	0.881085	0.740949	0.140136	NM_006642	SDCCAG8		0		0		0		0		0		0		0		1	NM_006642	0
cg18560915	0.549551	0.409261	0.140291	NM_001126328	LNX1		0		0		0		0		0		0		0		1	NM_001126328	0
cg08639279	0.655357	0.514648	0.140709				0		0		0		0		0		0		0		0		0
cg08152839	0.44937	0.308231	0.141139	NM_006011	ST8SIA2		0		0		0		0		0		0		0		0		0
cg18204684	0.542499	0.40127	0.141229				0		0		0		0		0		0		0		0		0
cg03513464	0.640014	0.497982	0.142032				0		0		0		0		0		0		0		0		0
cg16572224	0.416675	0.274585	0.14209	NM_001017995 **	SH3PXD2B		0		0		0		0		0		0		0		1	NM_001017995	0
cg01451604	0.899333	0.75699	0.142343				0		0		0		0		0		0		0		0		0
cg03245590	0.701752	0.558909	0.142843				0		0		0		0		0		0		0		0		0
cg12123879	0.281999	0.138313	0.143686	NR_027043	NCR1		0		0		0		0		0		0		0		0		0
cg12949547	0.865356	0.721121	0.144235				0		0		0		0		0		0		0		0		0
cg10649130	0.337163	0.19234	0.144823				0		0		0		0		0		0		0		0		0
cg18008247	0.53823	0.393177	0.145053	NM_020733	HEG1		0		0		0		0		0		0		0		1	NM_020733	0
cg14714222	0.398976	0.25383	0.145146	NM_020820	PREX1		0		0		0		0		0		0		0		1	NM_020820	0
cg00502926	0.445376	0.300009	0.145367	NM_032572	RNASE7		0		0		0		0		0		0		0		0		0
cg10521450	0.846545	0.700396	0.14615	NM_014631	SH3PXD2A		0		0		0		0		0		0		0		1	NM_014631	0
cg06792126	0.24933	0.102269	0.147061				0		0		0		0		0		0		0		0		0
cg25457927	0.518147	0.37083	0.147316				0		0		0		0		0		0		0		0		0
cg18731398	0.573743	0.426325	0.147418	NM_053028 **	MYLK		0		0		0		0		0		0		0		4	NM_053025;NM_053026;NM_053027;NM_053028	0
cg27421679	0.832797	0.684739	0.148058	NM_004157	PRKAR2A		0		0		0		0		0		1	NM_004157	0		0		0
cg07755264	0.286186	0.137965	0.148221				0		0		0		0		0		0		0		0		0
cg14257435	0.52194	0.373594	0.148346				0		0		0		0		0		0		0		0		0
cg09122593	0.393834	0.244921	0.148913	NM_015053	PPFIA4		0		0		0		0		0		0		0		0		0
cg08067983	0.792278	0.643327	0.148951	NM_017664	ANKRD10		0		0		0		0		0		0		0		1	NM_017664	0
cg26684776	0.251756	0.102642	0.149114	NM_021244	RRAGD		0		0		0		0		0		0		0		1	NM_021244	0
cg19312404	0.900536	0.75135	0.149187	NM_001031701	NT5DC3		0		0		0		0		0		0		0		1	NM_001031701	0
cg06534853	0.509024	0.359783	0.149241				0		0		0		0		0		0		0		0		0
cg23090046	0.589636	0.439028	0.150607	NM_005552	KLC1		0		0		0		0		0		0		0		0		0
cg10220068	0.320619	0.168561	0.152059	NM_005110 **	GFPT2		0		0		0		0		0		0		0		1	NM_005110	0
cg15633035	0.641936	0.489668	0.152268	NM_000565	IL6R		0		0		0		0		0		2	NM_000565;NM_181359	0		0		0
cg00871980	0.461999	0.308866	0.153133	NM_002213	ITGB5		0		0		0		0		0		0		0		1	NM_002213	0
cg22561592	0.674755	0.521089	0.153667				0		0		0		0		0		0		0		0		0
cg14953379	0.865478	0.711378	0.1541	NM_018238	AGK		0		0		0		0		0		0		0		1	NM_018238	0
cg23721586	0.625084	0.470944	0.154141	NM_003243	TGFBR3		0		0		0		0		0		0		0		3	NM_001195683;NM_001195684;NM_003243	1	NR_036634
cg26262157	0.443712	0.28923	0.154482	NM_001145443	PFKFB3		0		0		0		0		0		0		0		1	NM_001145443	0
cg10667102	0.615631	0.460445	0.155186				0		0		0		0		0		0		0		0		0
cg27050612	0.412908	0.256077	0.156832	NM_003204	NFE2L1		0		0		0		0		0		0		0		1	NM_003204	0
cg16434510	0.709056	0.550872	0.158184				0		0		0		0		0		0		0		0		0
cg27052073	0.75935	0.599885	0.159466	NM_198478	NKPD1		0		0		0		0		0		1	NM_198478	0		0		0
cg02555215	0.751118	0.591305	0.159812	NM_004416	DTX1		0		0		0		0		0		0		0		1	NM_004416	0
cg26914296	0.858488	0.698322	0.160166	NM_152635	OIT3		0		0		0		0		1	NM_152635	0		0		0		0
cg07842521	0.351691	0.191127	0.160564				0		0		0		0		0		0		0		0		0
cg20928777	0.807876	0.647307	0.160569	NM_006041	HS3ST3B1		0		0		0		0		0		0		0		1	NM_006041	0
cg23903301	0.493941	0.331526	0.162415	NM_001127227	CD59		0		0		0		0		0		0		5	NM_000611;NM_001127227;NM_203329;NM_203330;NM_203331	0		0
cg14134003	0.832317	0.669628	0.162688	NM_024617	ZCCHC6		0		0		0		0		0		0		0		3	NM_001185059;NM_001185074;NM_024617	0
cg09100343	0.386638	0.22375	0.162888	NM_152727	CPNE2		0		0		0		0		1	NM_152727	0		0		0		0
ch.11.29638519R	0.270095	0.106984	0.16311				0		0		0		0		0		0		0		0		0
cg05820435	0.534795	0.371646	0.163149	NM_004930	CAPZB		0		0		0		0		0		0		0		2	NM_001206540;NM_004930	1	NR_038125
cg04233521	0.567133	0.403196	0.163936	NM_006990	WASF2		0		0		0		0		0		0		0		2	NM_001201404;NM_006990	0
cg22523050	0.560647	0.396145	0.164502	NM_194071	CREB3L2		0		0		0		0		0		1	NM_194071	0		0		0
cg23987198	0.65945	0.494701	0.164749				0		0		0		0		0		0		0		0		0
cg03875678	0.413771	0.248784	0.164986	NM_004131	GZMB		0		0		0		0		0		0		0		0		0
cg07380021	0.520699	0.354332	0.166367	NM_182663 **	RASSF5		0		0		0		0		0		0		0		3	NM_182663;NM_182664;NM_182665	0
cg24168002	0.723406	0.556367	0.16704	NM_203463	LASS6		0		0		0		0		0		0		0		2	NM_001256126;NM_203463	0
cg00207226	0.652239	0.485148	0.167091	NM_001164478	FLJ44606		0		0		0		0		0		0		2	NM_001164478;NM_001164479	0		0
cg06547034	0.441326	0.273105	0.16822	NM_017551	GRID1		0		0		0		0		0		0		0		1	NM_017551	0
cg13191951	0.762945	0.594166	0.16878	NM_024817	THSD4		0		0		0		0		0		0		0		1	NM_024817	0
cg08035694	0.703194	0.534122	0.169073				0		0		0		0		0		0		0		0		0
cg22534374	0.385228	0.215854	0.169374				0		0		0		0		0		0		0		0		0
cg05622577	0.588928	0.418339	0.170588				0		0		0		0		0		0		0		0		0
cg09477895	0.618438	0.446341	0.172096				0		0		0		0		0		0		0		1	NM_001257177	0
cg18010131	0.671423	0.498367	0.173056	NM_001025389 ***	AMPD3		0		0		0		0		0		0		1	NM_001172431	1	NM_000480	0
cg10502118	0.242512	0.0692554	0.173257	NM_015150 **	RFTN1		0		0		0		0		0		0		1	NM_015150	0		0
cg11845168	0.386075	0.212105	0.17397	NM_022459	XPO4		0		0		0		0		0		0		0		1	NM_022459	0
cg06480353	0.680989	0.506597	0.174392				0		0		0		0		0		0		0		0		0
cg17742559	0.577635	0.403043	0.174593	NM_178170	NEK8		0		0		0		0		1	NM_178170	0		0		0		0
cg12510708	0.513787	0.338492	0.175295	NM_004289	NFE2L3		0		0		0		0		0		0		0		1	NM_004289	0
cg17692230	0.535554	0.359747	0.175808				0		0		0		0		0		0		0		0		0
cg00259834	0.237213	0.0608495	0.176363	NM_015150 **	RFTN1		0		0		0		0		0		0		1	NM_015150	0		0
cg20433386	0.557013	0.380577	0.176436	NM_198384	CACNA1G		0		0		0		0		0		0		5	NR_046054;NR_046055;NR_046056;NR_046057;NR_046058	28	NM_001256324;NM_001256325;NM_001256326;NM_001256327;NM_001256328;NM_001256329;NM_001256330;NM_001256331;NM_001256332;NM_001256333;NM_001256334;NM_001256359;NM_001256360;NM_001256361;NM_018896;NM_198376;NM_198377;NM_198378;NM_198379;NM_198380;NM_198382;NM_198383;NM_198384;NM_198385;NM_198386;NM_198387;NM_198388;NM_198396	0
cg01872593	0.686149	0.509458	0.176691				0		0		0		0		0		0		0		0		0
cg18372930	0.633345	0.456461	0.176885				0		0		0		0		0		0		0		0		0
cg13460556	0.470886	0.292022	0.178864	NM_152924	ABHD2		0		0		0		0		0		0		0		2	NM_007011;NM_152924	0
cg09924241	0.930811	0.751551	0.17926	NM_213619	ATP6V1H		0		0		0		0		0		0		0		3	NM_015941;NM_213619;NM_213620	0
cg19911116	0.455883	0.276611	0.179272	NM_018234	STEAP3		0		0		0		0		0		0		0		3	NM_001008410;NM_018234;NM_182915	0
cg00665650	0.269267	0.0895424	0.179725	NM_001033112	PAIP2		0		0		0		0		0		0		0		0		0
cg19227523	0.503077	0.321317	0.181759	NM_003399	XPNPEP2		0		0		0		0		0		0		0		0		0
cg21348406	0.871167	0.68851	0.182657				0		0		0		0		0		0		0		0		0
cg05931231	0.511985	0.3282	0.183784				0		0		0		0		0		0		0		0		0
cg19507032	0.519887	0.335791	0.184096	NM_148962	OXER1		0		0		0		0		0		0		0		0		0
cg17215278	0.520886	0.333322	0.187563	NM_001144822	CD58		0		0		0		0		0		0		0		0		0
cg00539174	0.498164	0.309768	0.188396	NM_001336 ****	CTSZ		0		0		0		0		0		0		0		0		0
cg10993086	0.613278	0.424155	0.189123				0		0		0		0		0		0		0		0		0
cg02041484	0.87032	0.680771	0.189549	NM_005011	NRF1		0		0		0		0		0		0		1	NM_005011	0		0
cg14302612	0.813084	0.622045	0.191039	NM_001080527	MYO7B		0		0		0		0		0		0		1	NM_001080527	0		0
cg02387843	0.73351	0.54217	0.19134	NM_020041	SLC2A9		0		0		0		0		0		0		0		2	NM_001001290;NM_020041	0
cg15696506	0.778155	0.586651	0.191504	NM_001553	IGFBP7		0		0		0		0		0		0		0		2	NM_001253835;NM_001553	0
cg17083575	0.265931	0.0741951	0.191736	NM_001037165 **	FOXK1		0		0		0		0		0		0		0		1	NM_001037165	0
cg07310500	0.453451	0.261535	0.191915				0		0		0		0		0		0		0		0		0
cg19616339	0.576272	0.383343	0.192929				0		0		0		0		0		0		0		0		0
cg25101764	0.438463	0.243083	0.19538				0		0		0		0		0		0		0		0		0
cg26185620	0.379664	0.18354	0.196123				0		0		0		0		0		0		0		0		0
cg14833933	0.5441	0.347286	0.196814	NM_173087	CAPN3		0		3	NM_000070;NM_024344;NM_173087	0		0		0		0		0		0		0
cg16692277	0.491291	0.2923	0.198991	NR_003923	GUCY1B2		0		0		0		0		0		0		0		0		0
cg19260606	0.686779	0.486634	0.200145	NM_201628	KIAA1026		0		0		0		0		0		0		0		2	NM_015209;NM_201628	0
cg24475517	0.721447	0.521301	0.200146	NM_019044	CCDC93		0		0		0		0		0		0		0		1	NM_019044	0
cg26055899	0.426198	0.225203	0.200995	NM_015196	KIAA0922		0		0		0		0		0		0		0		2	NM_001131007;NM_015196	0
cg08575688	0.550884	0.348748	0.202136	NM_001130046	CCL20		0		0		0		0		0		0		0		0		0
cg23966363	0.329148	0.126357	0.202791	NM_005224 ***	ARID3A		0		0		0		0		0		0		0		1	NM_005224	0
cg03159883	0.672238	0.468936	0.203301				0		0		0		0		0		0		0		0		0
cg09244312	0.540074	0.335272	0.204802				0		0		0		0		0		0		0		0		0
cg26700919	0.753001	0.548094	0.204907	NM_181482 **	C18orf1		0		0		0		0		0		0		2	NM_181481;NM_181482	0		0
cg05242190	0.662432	0.456549	0.205884				0		0		0		0		0		0		0		0		0
cg21211645	0.612331	0.399496	0.212834	NM_015340	LARS2		0		0		0		0		0		1	NM_015340	0		0		0
cg20300541	0.624683	0.410723	0.21396				0		0		0		0		0		0		0		0		0
cg03763874	0.619988	0.405608	0.214379	NM_005224 ***	ARID3A		0		0		0		0		0		0		0		1	NM_005224	0
cg01127300	0.481165	0.266028	0.215136				0		0		0		0		0		0		0		0		0
cg18369972	0.558074	0.337054	0.22102	NM_201433 **	GAS7		0		0		0		0		0		0		0		1	NM_201433	0
cg07062336	0.417168	0.195342	0.221825				0		0		0		0		0		0		0		0		0
cg12884009	0.469068	0.245031	0.224036				0		0		0		0		0		0		0		0		0
cg22328837	0.714287	0.486661	0.227626	NM_001015051	RUNX2		0		0		0		0		0		0		0		3	NM_001015051;NM_001024630;NM_004348	0
cg06844930	0.33648	0.10577	0.23071	NM_020337	ANKRD50		2	NM_001167882;NM_020337	0		0		0		0		0		0		0		0
cg18527651	0.32291	0.0907268	0.232183	NM_001570	IRAK2		0		0		0		0		0		1	NM_001570	0		0		0
cg11760395	0.421598	0.183827	0.237771				0		0		0		0		0		0		0		0		0
cg02104162	0.65544	0.41709	0.238349				0		0		0		0		0		0		0		0		0
cg09776041	0.550565	0.309561	0.241004	NM_018161	NADSYN1		0		0		0		0		0		0		0		1	NM_018161	0
cg12081267	0.49559	0.251274	0.244316	NM_015348	TMEM131		0		0		0		0		0		0		0		1	NM_015348	0
cg14766231	0.696561	0.451682	0.244878	NM_001008237	TTC32		0		0		0		0		0		0		0		0		0
cg21670717	0.535326	0.28778	0.247547				0		0		0		0		0		0		0		0		0
cg14014590	0.694177	0.446274	0.247902	NM_004560	ROR2		0		0		0		0		0		0		0		1	NM_004560	0
cg00006090	0.53523	0.268341	0.266889	NM_031293	PMFBP1		0		0		0		0		0		0		0		0		0
cg09324018	0.535063	0.26725	0.267813	NM_030797	FAM49A		0		0		0		0		0		0		1	NM_030797	0		0
cg02860705	0.437149	0.167118	0.270031				0		0		0		0		0		0		0		0		0
cg26877720	0.508709	0.232652	0.276057	NM_031453	FAM107B		0		0		0		0		0		0		0		1	NM_031453	0
cg25598890	0.548076	0.270653	0.277422	NR_031766	TESC		0		0		0		0		0		0		0		2	NM_001168325;NM_017899	1	NR_031766
cg26280911	0.421635	0.142798	0.278838	NM_015288	PHF15		0		0		0		0		0		0		0		1	NM_015288	0
cg11737318	0.652661	0.359962	0.292699				0		0		0		0		0		0		2	NM_001247996;NM_018482	0		0
cg07063068	0.546905	0.243228	0.303677	NM_003485 **	GPR68		0		0		0		0		0		0		1	NM_003485	0		0
cg00722081	0.554605	0.250537	0.304068				0		0		0		0		0		0		0		0		0
cg10814005	0.503879	0.191702	0.312177	NM_003485 **	GPR68		0		0		0		0		0		0		1	NM_003485	0		0
CpG sites with increased or decreased methylation in live infected versus uninfected human macrophages.
733 CpG sites with increased or decreased methylation in live infected versus uninfected human macrophages as identified by Illumina Infinium Human Methylation 450 BeadChip array technology followed by ANOVA analysis. Genes that are listed multiple times are marked with ** (two times), *** (three times) or **** (four times). Genes printed in bold were also identified with increased or decreased m…
