# Supplementary material for: Leishmania donovani Infection Causes Distinct Epigenetic DNA Methylation Changes in Host Macrophages
Source: PLoS Pathog. 2014 Oct 9;10(10):e1004419. doi: 10.1371/journal.ppat.1004419 (PMC4192605; doi:10.1371/journal.ppat.1004419)
Supplement: Table S3 — CpG sites comprising the high confidence set. (XLS) [file ppat.1004419.s004.xls]

## Sheet: InUn-supTab1
Table S3. CpG sites comprising the high confidence set.
CpG site	Δ Beta value live infected versus uninfected	Δ Beta value live infected versus heat killed treated	UCSC RefGene accession	UCSC RefGene name
cg14339867	-0.320217	-0.309404	NM_138430	ADPRHL1
cg13526469	-0.300438	-0.295034
cg10786876	-0.221791	-0.201314	NM_001958	EEF1A2
cg03826759	-0.196666	-0.198674	NM_031898	TEKT3
cg04085039	-0.194923	-0.18669	NM_020825	CRAMP1L
cg09901100	-0.176039	-0.15134
cg25889035	-0.172598	-0.177033	NM_014914	AGAP1
cg06554036	-0.152636	-0.14381
cg13286582	-0.151022	-0.14616	NM_006449	CDC42EP3
cg03611151	-0.146611	-0.147701	NM_001841	CNR2
cg06638568	-0.145707	-0.1281	NM_152410	PACRG
cg20094085	-0.144355	-0.125089	NM_032439	PHYHIPL
cg18845578	-0.143963	-0.128247	NM_006037	HDAC4
cg14987354	-0.139285	-0.139606
cg26916687	-0.138835	-0.136998
cg00863716	-0.134696	-0.136872	NM_205845	AKR1C2
cg02070232	-0.133713	-0.140407	NM_207437	DNAH10
cg26684363	-0.13187	-0.115112
cg07861603	-0.131572	-0.126832	NM_001103175	CCDC64B
cg21922468	-0.126621	-0.121366
cg02951695	-0.125837	-0.129740287186818 ****	NM_005539	INPP5A
cg24667405	-0.125342	-0.113197	NM_018490	LGR4
cg16075139	-0.124218	-0.115189	NM_004356	CD81
cg27650678	-0.119544	-0.124031	NM_022172	PC
cg00934882	-0.119431	-0.118754
cg04873169	-0.117935	-0.115184	NM_015124	GRAMD4
cg19065773	-0.113901	-0.12299	NM_152309	PIK3AP1
cg08435603	-0.113475	-0.110959	NR_024523	LOC641367
cg01115560	-0.112481	-0.101693	NM_020932	MAGEE1
cg21983178	-0.112081	-0.0965924	NM_024587	TMEM53
cg17401890	-0.111887	-0.126866	NM_024841	PRR5L
cg04053108	-0.111855	-0.105588	NM_000552	VWF
cg18238718	-0.108326	-0.104157	NM_152493	ZNF362
cg05344955	-0.106909	-0.105601
cg09072576	-0.106431	-0.0819117	NM_053004	GNB1L
cg04303809	-0.10455	-0.106543
cg02505454	-0.10341	-0.0920049
cg10355814	-0.102646	-0.093773206452732 ****	NM_005539	INPP5A
cg24505892	-0.0986299	-0.089559
cg00688681	-0.0978191	-0.100163
cg05838113	-0.0978019	-0.116395	NM_001164490	ADAM8
cg21348508	-0.0961484	-0.0948813
cg01836954	-0.0957037	-0.0923746	NM_001010854	TTC7B
cg17372996	-0.0956556	-0.0856708
cg06673684	-0.0955942	-0.0829404	NM_001112732	MCF2L
cg04268432	-0.0953614	-0.0798697	NM_021197	WFDC1
cg14416293	-0.0950789	-0.0887552	NM_020972	ZFYVE28
cg03219611	-0.0944116	-0.0879022	NM_001127441	CPA5
cg09287359	-0.0926666	-0.0858603	NM_001042507	LGALS7B
cg19157647	-0.0922557	-0.100155	NR_031591	MIR1180
cg16108230	-0.0916978	-0.0830309
cg04221877	-0.0875467	-0.0849979	NM_004350	RUNX3
cg25331550	-0.0864801	-0.0803302	NM_173660	DOK7
cg24637308	-0.0850975	-0.0743711	NM_144666	DNHD1
cg08493338	-0.0847983	-0.0835771	NM_003502	AXIN1
cg00006626	-0.0845192	-0.0816705	NM_001159484	NUP210L
cg00594907	-0.08205	-0.080961505801611 **	NM_001215	CA6
cg22692549	-0.0817577	-0.0852995
cg08204155	-0.0816663	-0.0805391	NM_013373	ZDHHC8
cg02537091	-0.0804199	-0.0776727	NM_024885	TAF7L
cg16136385	-0.0802647	-0.0712475	NM_014756	CKAP5
cg07389500	-0.0800347	-0.0846804	NM_016605	FAM53C
cg03403440	-0.0789903	-0.0782685	NM_014700	RAB11FIP3
cg14007036	-0.0788763	-0.0706528	NM_054021	GPR101
cg26892843	-0.0783632	-0.0837805
cg13076843	-0.078328	-0.0824278	NM_001005498	RHBDF2
cg26931527	-0.0780344	-0.0717919
cg12940991	-0.0776415	-0.0654836
cg04516757	-0.0769163	-0.062758650654546 **	NM_000941	POR
cg01433332	-0.0758906	-0.0768697
cg19777991	-0.0757828	-0.0840654	NM_025135	FHOD3
cg27598195	-0.0739485	-0.0713112
cg24107750	-0.072931	-0.0770798	NM_006257	PRKCQ
cg11824764	-0.0725534	-0.0692368	NM_001163034	RPTOR
cg18194483	-0.0704555	-0.0766242	NM_002840	PTPRF
cg00513981	-0.0702949	-0.0721048	NM_003088	FSCN1
cg17142091	-0.0699944	-0.0763003	NM_001012393	OPCML
cg03402120	-0.0696165	-0.0702056
cg06973164	-0.0691506	-0.0616032
cg26738614	-0.0683127	-0.0673388	NM_001163925	LRTM2
cg07801448	-0.0680827	-0.0706893	NM_017581	CHRNA9
cg02819828	-0.0679672	-0.0727137	NM_001127217	SMAD9
cg02322435	-0.067775	-0.065851	NM_006053	TCIRG1
cg18451814	-0.0676339	-0.0585222	NM_021728	OTX2
cg13166642	-0.0675571	-0.0720872
cg05998672	-0.0669352	-0.0671251	NM_012305	AP2A2
cg00918422	-0.065409	-0.0650542	NM_003132	SRM
cg24641901	-0.0653352	-0.0580566	NM_020179	C11orf75
cg01682917	-0.0644944	-0.0599373024579291 **	NM_007368	RASA3
cg21437623	-0.0624967	-0.0604766	NM_014629	ARHGEF10
cg22235407	-0.0621085	-0.0600936	NM_032445	MEGF11
cg08835342	-0.0603804	-0.0585738	NM_199285	PRR19
cg09556447	-0.0602971	-0.0670662	NM_153370	PI16
cg10863922	-0.0601377	-0.0588652	NM_004155	SERPINB9
cg02594183	-0.0600896	-0.0632071	NM_001098816	ODZ4
cg01791407	-0.059977	-0.0619617
cg22870307	-0.0599666	-0.050528
cg04724176	-0.0593727	-0.0564648
cg04839409	-0.0582626	-0.053308	NM_001329	CTBP2
cg10701252	-0.0579206	-0.0565971	NM_003392	WNT5A
cg02981703	-0.0572312	-0.054128420682627 **	NM_001215	CA6
cg13715901	-0.0566222	-0.0498071
cg00151709	-0.0566091	-0.0556869
cg02092141	-0.056308471 **	-0.0526774	NM_002896	RBM4
cg13662530	-0.0561482	-0.0510903	NM_182848	CLDN10
cg15303052	-0.0557794	-0.0568047	NM_020728	ESYT2
cg21549299	-0.0556588	-0.0571682	NR_026542	C21orf88
cg12512173	-0.0536406	-0.0497592	NM_001113511	ARHGEF7
cg19947484	-0.0532324	-0.0593540930265271 **	NM_173465	COL23A1
cg11732134	-0.0528388	-0.0514888	NM_017766	CASZ1
cg14331316	-0.0526986	-0.0489587	NM_007001	SLC35D2
cg01881136	-0.05197829 ***	-0.055852789921385 **	NM_013275	ANKRD11
cg20403557	-0.0518379	-0.0478795	NM_173800	LVRN
cg18980036	-0.0512219	-0.0460538
cg15212354	-0.0511914	-0.0494428	NM_014974	DIP2C
cg01852063	-0.050853	-0.0491755	NM_001287	CLCN7
cg21546821	-0.0498959	-0.0586783
cg03228985	-0.0484828	-0.0418839
cg04101363	-0.048015	-0.0461119	NM_001164766	ZFHX3
cg27281030	-0.0473788	-0.0437501	NM_144687	NLRP12
cg01886385	-0.0468627	-0.0506698	NM_019105	TNXB
cg19968619	-0.0465625	-0.0462845
cg19130610	-0.046496	-0.0465655
cg13008631	-0.0460855	-0.0389546	NM_005544	IRS1
cg11638117	-0.0446057	-0.0414836	NM_005634	SOX3
cg00437166	-0.0445609711555101 **	-0.049325472224392 ***	NM_003550	MAD1L1
cg13296578	-0.0442283	-0.0451394	NM_001080519	BAHCC1
cg13397436	-0.0439006	-0.043486	NM_001165899	PDE4D
cg01011276	-0.0436878	-0.0411815	NM_001142864	FAM38A
cg18585512	-0.0434148	-0.048238	NM_001130004	ACTN1
cg01764713	-0.0433796	-0.0407219
cg07004744	-0.0432169952622811 **	-0.0478342271737581 **	NM_207332	ERICH1
cg23730408	-0.0431678	-0.044044
cg03517024	-0.0431362	-0.0451395	NM_032271	TRAF7
cg08262464	-0.0430138	-0.0391813173834671 **	NM_000941	POR
cg03791434	-0.0428829	-0.0361268	NM_000276	OCRL
cg04950423	-0.042803137741216 **	-0.0416032	NM_006312	NCOR2
cg02212575	-0.0427114	-0.0431999
cg01800442	-0.0426036	-0.0436862	NM_001145298	EXOC7
cg06719728	-0.0425035	-0.0415517	NM_152289	ZNF561
cg15712323	-0.0408666	-0.0431865	NM_032281	ELAVL3
cg15498513	-0.0403427	-0.0395436	NM_001077511	TCF19
cg16466065	-0.0400074	-0.0439831	NR_027255	LOC388428
cg26810779	-0.0398541	-0.04722	NM_175931	CBFA2T3
cg01209566	-0.0397796	-0.0457807	NR_027321	LOC157381
cg05407778	-0.0396663	-0.0371645	NM_172028	ABTB1
cg09632029	-0.0390217	-0.0422711	NM_001042450	SLC5A10
cg11520719	-0.0388433	-0.0423789	NM_017519	ARID1B
cg21593231	-0.0387242	-0.0409717
cg17918326	-0.038486	-0.0358454	NM_015511	C20orf4
cg18541042	-0.0382321	-0.0322305	NM_015689	DENND2A
cg04840732	-0.037916157252869 **	-0.039957458018279 **	NM_004686	MTMR7
cg21580588	-0.0377396	-0.0345376	NM_023018	NADK
cg07147709	-0.037494	-0.033811	NR_029606	MIR7-2
cg14830003	-0.0373318	-0.0378293	NM_003462	DNALI1
cg23548577	-0.0373137	-0.0345137
cg12456280	-0.0370117	-0.0368781
cg26746037	-0.0367889	-0.0370023	NM_015174	ZFR2
cg09570348	-0.0367865	-0.0306071	NM_032098	PCDHGB4
cg05600626	-0.0367797	-0.0380746	NM_152612	CCDC116
cg26097051	-0.0365619	-0.0391561	NM_007174	CIT
cg19635505	-0.0356575	-0.038584	NM_001109997	KLHL33
cg22004693	-0.0355173	-0.031025	NM_003439	ZKSCAN1
cg23237611	-0.0351256	-0.0280452	NM_002440	MSH4
cg15663173	-0.0349569	-0.0331668	NM_004422	DVL2
cg14278073	-0.0348193	-0.0340625	NM_001371	DNAH8
cg11115622	-0.0341634	-0.0340576	NM_015549	PLEKHG3
cg01435178	-0.0338969	-0.0375508	NM_145270	C16orf11
cg07374961	-0.0338234	-0.0298307
cg17565051	-0.0333069	-0.0318074	NM_001003656	PPP2R2D
cg09731745	-0.0325167	-0.029398950588012 ****	NM_005539	INPP5A
cg20402783	-0.0321424	-0.0305706	NM_017409	HOXC10
cg11685316	-0.0321265	-0.0320736	NM_152599	MFSD6L
cg23969005	-0.0314426	-0.0286976
cg18179964	-0.0312242	-0.0315969	NM_001120	MFSD10
cg26403748	-0.0309109	-0.0312047	NM_006035	CDC42BPB
cg04618897	-0.0308894	-0.0304873	NM_014855	KIAA0415
cg22561013	-0.030739	-0.0305158	NM_001025076	CUGBP2
cg04517903	-0.030726039926716 ***	-0.030773125345126 **	NM_016111	TELO2
cg15833158	-0.0304268	-0.0325017
cg12841650	-0.0301898	-0.032942
cg01548142	-0.0297967	-0.0312986
cg07957471	-0.0297851	-0.0241	NM_021226	ARHGAP22
cg12705352	-0.0294091	-0.0274508
cg13987792	-0.0288377	-0.0288564
cg23352384	-0.0284726	-0.0303174	NM_005494	DNAJB6
cg21097698	-0.0282595	-0.0288032	NM_001130017	ART3
cg17743085	-0.0281323	-0.0271683	NM_006532	ELL
cg09521703	-0.0279581	-0.028795	NM_001145176	SHISA7
cg02198617	-0.0275338	-0.0272643	NM_174891	C14orf79
cg02075410	-0.0271771	-0.0282644	NM_006726	LRBA
cg27324804	-0.027128292886904 ***	-0.0265845920796031 **	NM_181500	CUX1
cg02953397	-0.0267034	-0.0288481	NM_030649	ACAP3
cg14485103	-0.0265952	-0.0328175
cg05364747	-0.0265271	-0.0289833	NM_052843	OBSCN
cg15804426	-0.0259548	-0.0241528	NM_000540	RYR1
cg21393135	-0.0259102	-0.0236896	NM_006295	VARS
cg26894968	-0.024993600198165 **	-0.0232316	NM_001328	CTBP1
cg14993530	-0.0249806	-0.0258897	NM_004501	HNRNPU
cg22509816	-0.0245277	-0.0258601	NM_001032998	KYNU
cg10505610	-0.0245110796317529 **	-0.0286598	NM_001017995	SH3PXD2B
cg03633073	-0.024370396638951 ***	-0.021217920831295 **	NM_013275	ANKRD11
cg05194102	-0.0242408	-0.0221643	NM_001130012	SLC9A3R2
cg13372862	-0.0233273	-0.0295383	NM_001099281	HEATR7A
cg19472956	-0.023113625062431 **	-0.0272533	NM_005110	GFPT2
cg23218559	-0.0229007	-0.0246805	NM_000479	AMH
cg24990494	-0.0228121	-0.0250005	NR_027062	EEF1DP3
cg24986058	-0.0223584	-0.0277316	NM_173701	WARS
cg06978461	-0.0223166	-0.0208835	NM_015027	PDXDC1
cg00745731	-0.0222361426497341 ***	-0.018690153398041 **	NM_005224	ARID3A
cg04808027	-0.0221038	-0.0195739	NM_004292	RIN1
cg16132555	-0.0220113	-0.0209435
cg22454060	-0.0218628	-0.0210975	NM_002691	POLD1
cg04807512	-0.021584090725229 ***	-0.0209963545438701 **	NM_016111	TELO2
cg15319528	-0.0206701	-0.0218238	NM_005618	DLL1
cg07797073	-0.0204868	-0.0261348	NM_002744	PRKCZ
cg11173579	-0.0199661	-0.0177577	NM_014586	HUNK
cg10137837	-0.0190796	-0.0203392	NM_181844	BCL6B
cg24393673	-0.0181527	-0.0181954	NM_058170	OLFM3
cg22714290	-0.0172737	-0.01989	NR_026817	LOC148696
cg06763054	-0.0168655491465171 **	-0.017846037630564 **	NM_004686	MTMR7
cg04206484	-0.0150803	-0.0126817	NM_001134395	C7orf50
cg10485664	-0.0149705	-0.0151362	NM_001160264	FEZF1
cg15607387	-0.0148384	-0.0179927
cg09744766	-0.0144639	-0.0143521
cg06571993	-0.014245438211132 **	-0.0170382	NM_003496	TRRAP
cg02602423	-0.0133706	-0.0147762	NM_020725	ATXN7L1
cg13082654	-0.0123743	-0.0128541	NM_006031	PCNT
cg19132462	0.0222683517074687 ***	0.019802248406025 **	NM_001025389	AMPD3
cg10330169	0.0298557	0.0344962	NM_152383	DIS3L2
cg04917472	0.0324074164492542 ****	0.0340458948587356 **	NM_001336	CTSZ
cg01880540	0.0339914	0.0275581	NM_014807	C2CD2L
cg25882830	0.0345737	0.036454	NM_020225	STOX2
cg01407447	0.0349167	0.0284126
cg09113613	0.0382527	0.0380242	NM_020336	RALGAPB
cg13333087	0.0388461	0.0352682	NM_016648	LARP7
cg16661744	0.0413576	0.0396189	NM_001100875	2013-03-10
cg09037630	0.0434666	0.0376027
cg10097313	0.0442965	0.0525632
cg11879354	0.0457684	0.0526105	NM_001009991	SYTL3
cg20728746	0.0457935	0.0505266	NM_021088	ZNF2
cg01801643	0.0492132	0.0511346	NM_017719	SNRK
cg20090162	0.0497896	0.0463165	NM_020458	TTC7A
cg19014335	0.0520176	0.0511772	NM_198900	FMNL3
cg25137372	0.0520753	0.0488164	NM_002108	HAL
cg13582028	0.052414119256157 **	0.060492133982424 **	NM_207332	ERICH1
cg22193385	0.0531027	0.047488	NM_005556	KRT7
cg00516092	0.0537459	0.0582597
cg16898425	0.0542013	0.0452356	NM_001166435	ITIH1
cg07250036	0.0544582	0.0736657	NM_016396	CTDSPL2
cg05836943	0.0551819495153332 **	0.0602960919388829 **	NM_173201	ATP2A1
cg16407699	0.05542	0.0737864
cg17578639	0.0568417	0.0431906	NM_024665	TBL1XR1
cg24381372	0.0573357	0.0548476	NM_001171110	FAM133A
cg22022821	0.0574021	0.0558125
cg20416222	0.0586829	0.0630065
cg16551670	0.0650324	0.0644268
cg13681496	0.065113	0.0587468
cg09654261	0.0655393	0.0713749
cg05201300	0.0680985	0.0592167	NM_003945	ATP6V0E1
cg04193065	0.0686442	0.0888088
cg14152974	0.0691159	0.0738982	NM_015599	PGM3
cg08140459	0.0695582	0.0765009
cg00035969	0.0697186	0.0497206
cg16577647	0.0697790878240547 **	0.0519946	NM_001007469	HCST
cg04156900	0.071286587187509 **	0.068408849518761 **	NM_002991	CCL24
cg19409687	0.071713	0.0684316
cg14643264	0.0726476	0.0651814	NM_024761	MOBKL2B
cg25856090	0.0730957	0.0757693	NM_000083	CLCN1
cg19867579	0.0737746	0.0554014
cg20595457	0.073928613318483 **	0.0690415	NM_182663	RASSF5
cg00435173	0.0767962	0.106765	NM_201434	RAB5C
cg24562081	0.0776067	0.0705847
cg23109530	0.0784199	0.0790562
cg11954355	0.0789087	0.0842801	NR_030580	MIR298
cg20244073	0.08014	0.0748363	NM_033290	MID1
cg00561739	0.0817191	0.0807896	NM_004553	NDUFS6
cg04540882	0.0839961	0.130933
cg23528791	0.0844904	0.0745013	NM_173515	CNKSR3
cg01668352	0.0845514802647289 **	0.0806937	NM_020762	SRGAP1
cg24906819	0.0850981	0.117556	NM_001080826	PRAGMIN
cg09539496	0.0854935	0.083688
cg24686918	0.0897811	0.0939286
cg10548978	0.0903909	0.0833017	NM_152710	C10orf27
cg06208382	0.0909935	0.0500019	NM_020700	PPM1H
cg08381046	0.0920239	0.0785321
cg22699620	0.0932914	0.0911221	NM_001127491	ITGB2
cg06947286	0.0933447	0.092719	NM_003687	PDLIM4
cg21906947	0.095249279326873 **	0.0686501	NM_030615	KIF25
cg01117339	0.0962418	0.076443
cg03611265	0.0965778	0.0773879	NM_015987	HEBP1
cg07659624	0.0970473	0.0912268	NM_016612	SLC25A37
cg13783786	0.0972108	0.08627	NM_001037293	PALM2
cg02767093	0.098008	0.081931	NM_003576	STK24
cg25148758	0.0989433	0.107195
cg09660810	0.0989485	0.0938783	NM_004592	SFRS8
cg00530805	0.100392	0.128979	NM_181442	ADNP
cg15859496	0.101223	0.107226	NM_018639	WSB2
cg19319037	0.102446	0.10481	NM_003594	TTF2
cg22260869	0.103196	0.0842885	NM_001145044	SLCO3A1
cg27621721	0.105019	0.12423
cg16540590	0.105459	0.144936
cg10881749	0.105735	0.149107
cg27220117	0.10588	0.097890624688614 **	NM_133337	MYOF
cg06935608	0.107328	0.125913
cg18944752	0.107683	0.117621	NM_198229	RGS12
cg09179691	0.110495	0.0981809	NM_183006	DLGAP4
cg24996979	0.112904	0.145133	NM_001043318	C14orf43
cg19774788	0.113111	0.123647	NM_015426	WDR51A
cg01354782	0.11404	0.09751882250234 **	NM_002223	ITPR2
cg14512326	0.114109	0.115649	NM_001001551	C9orf103
cg11321083	0.114414	0.118972	NM_006795	EHD1
cg06164260	0.11503	0.180886	NM_001706	BCL6
cg27658026	0.115344	0.129713	NM_001129742	CALHM3
cg10336193	0.116442	0.135715
cg24859433	0.117672	0.131511
cg24468934	0.117885	0.141005642892633 ***	NR_031740	MIR1976
cg08698943	0.118144	0.173374
cg07646791	0.11844	0.104403
cg18112681	0.119057	0.134572	NM_004585	RARRES3
cg12048965	0.120129	0.087129
cg01905967	0.120358	0.101836
cg02932854	0.122566171291752 **	0.131006207466815 **	NM_002991	CCL24
cg05132782	0.12278	0.110989
cg12377816	0.123029	0.108547
cg22137471	0.123238	0.125984
cg09244071	0.123936524886818 ***	0.093361268982762 **	NM_181500	CUX1
cg01878963	0.12488	0.0898733
cg07588216	0.125282	0.128252	NM_001114089	ENTPD6
cg18599081	0.125292223361092 **	0.101072	NM_001130910	CCRL2
cg11958234	0.127413	0.126328
cg07736627	0.12787	0.104896	NM_021926	ALX4
cg02043679	0.129247	0.129353	NM_019055	ROBO4
cg05720511	0.129349	0.150758	NM_181794	PKIB
cg16066219	0.130356	0.122087	NM_016234	ACSL5
cg03310518	0.130905	0.134168	NM_198098	AQP1
cg19284751	0.131662	0.142114	NM_006770	MARCO
cg13557213	0.132567	0.126982
cg09670263	0.133921	0.175992	NM_024512	LRRC2
cg00781658	0.134128	0.0997676	NM_007040	HNRNPUL1
cg26673980	0.1351	0.137642	NM_001040633	PRKAG2
cg15871206	0.135914	0.0842088	NM_194312	ESPNL
cg09169117	0.135939268245351 **	0.180935	NM_052905	FMNL2
cg14789529	0.136409	0.15353	NM_000572	IL10
cg06876053	0.136695	0.145677	NM_030962	SBF2
cg02196256	0.13693	0.128583
cg04003357	0.137073	0.136538
cg00474713	0.137147519930572 **	0.0840462696380799 **	NM_173201	ATP2A1
cg25857695	0.137181	0.166241
cg08350549	0.137675	0.0915154	NM_032359	C3orf26
cg24718015	0.139430472428604 **	0.0961465	NM_213662	STAT3
cg17216385	0.140136	0.0742696	NM_006642	SDCCAG8
cg08639279	0.140709	0.109779
cg01451604	0.142343	0.110807
cg12123879	0.143686	0.142428	NR_027043	NCR1
cg12949547	0.144235	0.0768338
cg10649130	0.144823	0.110707
cg14714222	0.145146	0.153093	NM_020820	PREX1
cg00502926	0.145367	0.212133	NM_032572	RNASE7
cg07755264	0.148221	0.154342
cg14257435	0.148346	0.130089
cg09122593	0.148913	0.153895	NM_015053	PPFIA4
cg08067983	0.148951	0.176815	NM_017664	ANKRD10
cg26684776	0.149114	0.114909	NM_021244	RRAGD
cg19312404	0.149187	0.0944001	NM_001031701	NT5DC3
cg00871980	0.153133	0.152054	NM_002213	ITGB5
cg14953379	0.1541	0.081692	NM_018238	AGK
cg10667102	0.155186	0.148745
cg27050612	0.156832	0.119099	NM_003204	NFE2L1
cg27052073	0.159466	0.152989	NM_198478	NKPD1
cg26914296	0.160166	0.110354	NM_152635	OIT3
cg07842521	0.160564	0.177074
cg23903301	0.162415	0.184175	NM_001127227	CD59
cg09100343	0.162888	0.1409	NM_152727	CPNE2
ch.11.29638519R	0.16311	0.167278
cg05820435	0.163149	0.175212	NM_004930	CAPZB
cg23987198	0.164749	0.175491
cg03875678	0.164986	0.164887	NM_004131	GZMB
cg00207226	0.167091	0.191342	NM_001164478	FLJ44606
cg06547034	0.16822	0.168533	NM_017551	GRID1
cg13191951	0.16878	0.180081	NM_024817	THSD4
cg08035694	0.169073	0.205312
cg22534374	0.169374	0.134341
cg05622577	0.170588	0.25539
cg09477895	0.172096	0.198322
cg18010131	0.173056454228162 ***	0.120497287287383 **	NM_001025389	AMPD3
cg10502118	0.173256892029449 **	0.146620931649856 **	NM_015150	RFTN1
cg11845168	0.17397	0.190424	NM_022459	XPO4
cg06480353	0.174392	0.155557
cg17742559	0.174593	0.173664	NM_178170	NEK8
cg17692230	0.175808	0.218588
cg00259834	0.176363421171236**	0.157693332029236 **	NM_015150	RFTN1
cg20433386	0.176436	0.139187	NM_198384	CACNA1G
cg01872593	0.176691	0.183626
cg18372930	0.176885	0.135386
cg09924241	0.17926	0.118038	NM_213619	ATP6V1H
cg19911116	0.179272	0.169052	NM_018234	STEAP3
cg00665650	0.179725	0.178661	NM_001033112	PAIP2
cg19227523	0.181759	0.165093	NM_003399	XPNPEP2
cg05931231	0.183784	0.153498
cg00539174	0.188396197383031 ****	0.149868723456545 **	NM_001336	CTSZ
cg10993086	0.189123	0.152657
cg02041484	0.189549	0.142923	NM_005011	NRF1
cg14302612	0.191039	0.123616	NM_001080527	MYO7B
cg02387843	0.19134	0.154807	NM_020041	SLC2A9
cg15696506	0.191504	0.129119	NM_001553	IGFBP7
cg17083575	0.191735630546797 **	0.168017	NM_001037165	FOXK1
cg07310500	0.191915	0.122968
cg25101764	0.19538	0.21025
cg26185620	0.196123	0.155675
cg14833933	0.196814	0.153376	NM_173087	CAPN3
cg16692277	0.198991	0.15553	NR_003923	GUCY1B2
cg19260606	0.200145	0.161111	NM_201628	KIAA1026
cg24475517	0.200146	0.229487	NM_019044	CCDC93
cg26055899	0.200995	0.213359	NM_015196	KIAA0922
cg08575688	0.202136	0.170036	NM_001130046	CCL20
cg23966363	0.202791343387051 ***	0.160431236233138 **	NM_005224	ARID3A
cg09244312	0.204802	0.192298
cg26700919	0.204906748593846 **	0.14393	NM_181482	C18orf1
cg05242190	0.205884	0.14131
cg21211645	0.212834	0.208867	NM_015340	LARS2
cg20300541	0.21396	0.224046
cg01127300	0.215136	0.144641
cg07062336	0.221825	0.150049
cg22328837	0.227626	0.258858	NM_001015051	RUNX2
cg06844930	0.23071	0.234372	NM_020337	ANKRD50
cg18527651	0.232183	0.206971	NM_001570	IRAK2
cg11760395	0.237771	0.24522
cg02104162	0.238349	0.145244
cg09776041	0.241004	0.144265	NM_018161	NADSYN1
cg12081267	0.244316	0.217845	NM_015348	TMEM131
cg21670717	0.247547	0.202329
cg14014590	0.247902	0.192075	NM_004560	ROR2
cg00006090	0.266889	0.228083	NM_031293	PMFBP1
cg09324018	0.267813	0.189915	NM_030797	FAM49A
cg02860705	0.270031	0.225042
cg26877720	0.276057	0.289534	NM_031453	FAM107B
cg25598890	0.277422	0.232557	NR_031766	TESC
cg26280911	0.278838	0.211962	NM_015288	PHF15
cg11737318	0.292699	0.186873
cg07063068	0.303677311617723 **	0.257433144296624 **	NM_003485	GPR68
cg00722081	0.304068	0.281186
cg10814005	0.312177229996965 **	0.260887592376708 **	NM_003485	GPR68
CpG sites comprising the high confidence set.
433 CpG sites that show significantly increase or decrease in methylation in both comparisons: live infected versus heat killed treated macrophages and live infected versus uninfected macrophages.
