# Supplementary material for: Leishmania donovani Infection Causes Distinct Epigenetic DNA Methylation Changes in Host Macrophages
Source: PLoS Pathog. 2014 Oct 9;10(10):e1004419. doi: 10.1371/journal.ppat.1004419 (PMC4192605; doi:10.1371/journal.ppat.1004419)
Supplement: Table S4 — Pathway analysis of genes belonging to the high confidence set. (XLSX) [file ppat.1004419.s005.xlsx]

## Sheet: Sheet1
Table S4. Pathway analysis of genes belonging to the high confidence set.
Pathway	UCSC_REFGENE_ACCESSION	Gene Name	Function
Calcium signaling pathway	NM_173201	ATP2A1	ATPase, Ca++ transporting, cardiac muscle, fast twitch 1
	NM_198384	CACNA1G	calcium channel, voltage-dependent, T type, alpha 1G subunit
	NM_002223	ITPR2	inositol 1,4,5-triphosphate receptor, type 2
	NM_000540	RYR1	ryanodine receptor 1 (skeletal)
Alzheimer's disease	NM_173201	ATP2A1	ATPase, Ca++ transporting, cardiac muscle, fast twitch 1
	NM_004553	NDUFS6	NADH dehydrogenase (ubiquinone) Fe-S protein 6, 13kDa (NADH-coenzyme Q reductase)
	NM_002223	ITPR2	inositol 1,4,5-triphosphate receptor, type 2
Oxidative phosphorylation	NM_213619	ATP6V1H	ATPase, H+ transporting, lysosomal 50/57kDa, V1 subunit H
	NM_003945	ATP6V0E1	ATPase, H+ transporting, lysosomal 9kDa, V0 subunit e1
	NM_004553	NDUFS6	NADH dehydrogenase (ubiquinone) Fe-S protein 6, 13kDa (NADH-coenzyme Q reductase)
	NM_006053	TCIRG1	T-cell, immune regulator 1, ATPase, H+ transporting, lysosomal V0 subunit A3
Lysosome	NM_213619	ATP6V1H	ATPase, H+ transporting, lysosomal 50/57kDa, V1 subunit H
	NM_006053	TCIRG1	T-cell, immune regulator 1, ATPase, H+ transporting, lysosomal V0 subunit A3
	NM_001336	CTSZ	cathepsin Z
Vibrio cholerae infection	NM_213619	ATP6V1H	ATPase, H+ transporting, lysosomal 50/57kDa, V1 subunit H
	NM_003945	ATP6V0E1	ATPase, H+ transporting, lysosomal 9kDa, V0 subunit e1
	NM_006053	TCIRG1	T-cell, immune regulator 1, ATPase, H+ transporting, lysosomal V0 subunit A3
Epithelial cell signaling in Helicobacter pylori infection	NM_213619	ATP6V1H	ATPase, H+ transporting, lysosomal 50/57kDa, V1 subunit H
	NM_003945	ATP6V0E1	ATPase, H+ transporting, lysosomal 9kDa, V0 subunit e1
	NM_006053	TCIRG1	T-cell, immune regulator 1, ATPase, H+ transporting, lysosomal V0 subunit A3
Endocytosis	NM_014914	AGAP1	ArfGAP with GTPase domain, ankyrin repeat and PH domain 1
	NM_030649	ACAP3	ArfGAP with coiled-coil, ankyrin repeat and PH domains 3
	NM_006795	EHD1	EH-domain containing 1
	NM_014700	RAB11FIP3	RAB11 family interacting protein 3 (class II)
	NM_201434	rab5c	RAB5C, member RAS oncogene family
	NM_012305	Ap2a2	adaptor-related protein complex 2, alpha 2 subunit
	NM_002744	Prkcz	protein kinase C, zeta
Wnt signaling pathway	NM_001328	CTBP1	C-terminal binding protein 1
	NM_001329	CTBP2	C-terminal binding protein 2
	NM_003502	AXIN1	axin 1
	NM_004422	DVL2	dishevelled, dsh homolog 2 (Drosophila)
	NM_024665	TBL1XR1	transducin (beta)-like 1 X-linked receptor 1
	NM_003392	WNT5A	wingless-type MMTV integration site family, member 5A
Notch signaling pathway	NM_001328	CTBP1	C-terminal binding protein 1
	NM_001329	CTBP2	C-terminal binding protein 2
	NM_005618	DLL1	delta-like 1 (Drosophila)
	NM_004422	DVL2	dishevelled, dsh homolog 2 (Drosophila)
	NM_006312	ncor2	nuclear receptor co-repressor 2
Pathways in cancer	NM_001328	CTBP1	C-terminal binding protein 1
	NM_001329	CTBP2	C-terminal binding protein 2
	NM_182663	rassf5	Ras association (RalGDS/AF-6) domain family member 5
	NM_003502	AXIN1	axin 1
	NM_004422	DVL2	dishevelled, dsh homolog 2 (Drosophila)
	NM_213662	Stat3	signal transducer and activator of transcription 3 (acute-phase response factor)
	NM_003392	WNT5A	wingless-type MMTV integration site family, member 5A
Chronic myeloid leukemia	NM_001328	CTBP1	C-terminal binding protein 1
	NM_001329	CTBP2	C-terminal binding protein 2
Complement and coagulation cascades	NM_001127227	CD59	CD59 molecule, complement regulatory protein
	NM_000552	vwf	von Willebrand factor
Hematopoietic cell lineage	NM_001127227	CD59	CD59 molecule, complement regulatory protein
B cell receptor signaling pathway	NM_004356	CD81	CD81 molecule
	NM_152309	Pik3ap1	phosphoinositide-3-kinase adaptor protein 1
Cell cycle	NM_003550	MAD1L1	MAD1 mitotic arrest deficient-like 1 (yeast)
Nicotinate and nicotinamide metabolism	NM_023018	nadK	NAD kinase
	NM_018161	NADSYN1	NAD synthetase 1
Parkinson's disease	NM_004553	NDUFS6	NADH dehydrogenase (ubiquinone) Fe-S protein 6, 13kDa (NADH-coenzyme Q reductase)
Huntington's disease	NM_004553	NDUFS6	NADH dehydrogenase (ubiquinone) Fe-S protein 6, 13kDa (NADH-coenzyme Q reductase)
	NM_012305	Ap2a2	adaptor-related protein complex 2, alpha 2 subunit
	NM_003462	DNALI1	dynein, axonemal, light intermediate chain 1
	NM_005011	NRF1	nuclear respiratory factor 1
Leukocyte transendothelial migration	NM_182663	rassf5	Ras association (RalGDS/AF-6) domain family member 5
	NM_001130004	actn1	actinin, alpha 1
	NM_182848	CLDN10	claudin 10
	NM_001127491	ITGB2	integrin, beta 2 (complement component 3 receptor 3 and 4 subunit)
Non-small cell lung cancer	NM_182663	rassf5	Ras association (RalGDS/AF-6) domain family member 5
Regulation of actin cytoskeleton	NM_001113511	Arhgef7	Rho quanine nucleotide exchange factor (GEF)7
	NM_001130004	actn1	actinin, alpha 1
	NM_001127491	ITGB2	integrin, beta 2 (complement component 3 receptor 3 and 4 subunit)
	NM_002213	Itgb5	integrin, beta 5
Axon guidance	NM_020762	SRGAP1	SLIT-ROBO Rho GTPase activating protein 1
TGF-beta signaling pathway	NM_001127217	SMAD9	SMAD family member 9
	NM_000479	Amh	anti-Mullerian hormone
p53 signaling pathway	NM_018234	STEAP3	STEAP family member 3
Basal transcription factors	NM_024885	TAF7L	TAF7-like RNA polymerase II, TATA box binding protein (TBP)-associated factor, 50kDa
Focal adhesion	NM_001130004	actn1	actinin, alpha 1
	NM_002213	Itgb5	integrin, beta 5
	NM_019105	TNXB	tenascin XB; tenascin XA pseudogene
	NM_000552	vwf	von Willebrand factor
Adherens juction	NM_001130004	actn1	actinin, alpha 1
	NM_002840	ptprf	protein tyrosine phosphatase, receptor type, F
Tight junction	NM_001130004	actn1	actinin, alpha 1
	NM_182848	CLDN10	claudin 10
	NM_173515	CNKSR3	membrane associated quanylate kinase, WW and PDZ domain containing 1; CNKSR family member 3
	NM_006257	prkcq	protein kinase C, theta
	NM_002744	prkcz	protein kinase C, zeta
	NM_001003656	ppp2r2d	protein phosphatase 2, regulatory subunit B, delta isoform
Systemic lupus erythematosus	NM_001130004	actn1	actinin, alpha 1
	NM_000572	il10	interleukin 10
Arrhythmgenic right ventricular cardiomyopathy (ARVC)	NM_001130004	actn1	actinin, alpha 1
	NM_002213	Itgb5	integrin, beta 5
Fatty acid metabolism	NM_016234	ACSL5	acyl-CoA synthetase long-chain family member 5
PPAR signaling pathway	NM_016234	ACSL5	acyl-CoA synthetase long-chain family member 5
Adipocytokine signaling pathway	NM_016234	ACSL5	acyl-CoA synthetase long-chain family member 5
	NM_005544	IRS1	insulin receptor substrate 1
	NM_006257	prkcq	protein kinase C, theta
	NM_001040633	PRKAG2	protein kinase, AMP-activated, gamma 2 non-catalytic subunit
	NM_213662	Stat3	signal transducer and activator of transcription 3 (acute-phase response factor)
Glycerolipid metabolism	NM_018238	AGK	acylglycerol kinase
Purine metabolism	NM_001025389	AMPD3	adenosine monophosphate deaminase (isoform E)
	NM_001114089	entpd6	ectonucleoside triphosphate diphosphohydrolase 6 (putative function)
	NM_001165899	PDE4D	phosphodiesterase 4D, cAMP-specific (phosphodiesterase E3 dunce homolog, Drosophila)
	NM_002691	Pold1	polymerase (DNA directed), delta 1, catalytic subunit 125kDa
Steroid hormone biosynthesis	NM_205845	akr1c2	aldo-keto reductase family 1, member C2 (dihydrodiol dehydrogenase 2; bile acid binding protein; 3-alpha hydroxysteroid dehydrogenase, type III)
Metabolism of xenobiotics by cytochrome P450	NM_205845	akr1c2	aldo-keto reductase family 1, member C2 (dihydrodiol dehydrogenase 2; bile acid binding protein; 3-alpha hydroxysteroid dehydrogenase, type III)
Cytokine-cytokine receptor interaction	NM_000479	Amh	anti-Mullerian hormone
	NM_001130046	CCL20	chemokine (C-C motif) ligand 20
	NM_002991	CCL24	chemokine (C-C motif) ligand 24
	NM_000572	il10	interleukin 10
TGF-beta signaling pathway	NM_001127217	SMAD9	SMAD family member 9
	NM_000479	Amh	anti-Mullerian hormone
Colorectal cancer	NM_003502	AXIN1	axin 1
	NM_004422	DVL2	dishevelled, dsh homolog 2 (Drosophila)
Endometrial cancer	NM_003502	AXIN1	axin 1
Basal cell carcinoma	NM_003502	AXIN1	axin 1
	NM_004422	DVL2	dishevelled, dsh homolog 2 (Drosophila)
	NM_003392	WNT5A	wingless-type MMTV integration site family, member 5A
MAPK signaling pathway	NM_198384	CACNA1G	calcium channel, voltage-dependent, T type, alpha 1G subunit
Type II diabetes mellitus	NM_198384	CACNA1G	calcium channel, voltage-dependent, T type, alpha 1G subunit
	NM_005544	IRS1	insulin receptor substrate 1
	NM_002744	Prkcz	protein kinase C, zeta
Neuroactive ligand-receptor interaction	NM_001841	Cnr2	cannabinoid receptor 2 (macrophage)
	NM_017551	GRID1	glutamate receptor, ionotropic, delta 1
Nitrogen metabolism	NM_001215	CA6	carbonic anhydrase VI
	NM_002108	hal	histidine ammonia-lyase
chemokine signaling pathway	NM_001130046	CCL20	chemokine (C-C motif) ligand 20
	NM_002991	CCL24	chemokine (C-C motif) ligand 24
	NM_020820	prex1	phosphatidylinositol-3,4,5-trisphosphate-dependent Rac exchange factor 1
	NM_002744	Prkcz	protein kinase C, zeta
	NM_213662	Stat3	signal transducer and activator of transcription 3 (acute-phase response factor)
Cell adhesion molecules (CAMs)	NM_182848	CLDN10	claudin 10
	NM_001127491	ITGB2	integrin, beta 2 (complement component 3 receptor 3 and 4 subunit)
	NM_002840	ptprf	protein tyrosine phosphatase, receptor type, F
Melanogenesis	NM_004422	DVL2	dishevelled, dsh homolog 2 (Drosophila)
	NM_003392	WNT5A	wingless-type MMTV integration site family, member 5A
Pyrimidine metabolism	NM_001114089	entpd6	ectonucleoside triphosphate diphosphohydrolase 6 (putative function)
	NM_002691	Pold1	polymerase (DNA directed), delta 1, catalytic subunit 125kDa
Insulin signaling pathway	NM_001145298	EXOC7	exocyst complex component 7
	NM_005544	IRS1	insulin receptor substrate 1
	NM_002744	Prkcz	protein kinase C, zeta
	NM_001040633	PRKAG2	protein kinase, AMP-activated, gamma 2 non-catalytic subunit
	NM_002840	ptprf	protein tyrosine phosphatase, receptor type, F
	NM_001163034	RPTOR	regulatory associated protein of MTOR, complex 1
Alanine, aspartate and glutamate metabolism	NM_005110	gfpt2	glutamine-fructose-6-phosphate transaminase 2
Amino sugar and nucleotide sugar metabolism	NM_005110	gfpt2	glutamine-fructose-6-phosphate transaminase 2
	NM_015599	Pgm3	phosphoglucomutase 3
Natural killer cell mediated cytotoxicity	NM_004131	GZMB	granzyme B (granzyme 2, cytotoxic T-lymphocyte-associated serine esterase 1)
	NM_001007469	HCST	hematopoietic cell signal transducer
	NM_001127491	ITGB2	integrin, beta 2 (complement component 3 receptor 3 and 4 subunit)
	NR_027043	Ncr1	natural cytotoxicity triggering receptor 1
Type I diabetes mellitus	NM_004131	GZMB	granzyme B (granzyme 2, cytotoxic T-lymphocyte-associated serine esterase 1)
Autoimmune thyroid disease	NM_004131	GZMB	granzyme B (granzyme 2, cytotoxic T-lymphocyte-associated serine esterase 1)
	NM_000572	il10	interleukin 10
Allograft rejection	NM_004131	GZMB	granzyme B (granzyme 2, cytotoxic T-lymphocyte-associated serine esterase 1)
	NM_000572	il10	interleukin 10
Graft-versus-host disease	NM_004131	GZMB	granzyme B (granzyme 2, cytotoxic T-lymphocyte-associated serine esterase 1)
Spliceosome	NM_004501	Hnrnpu	heterogeneous nuclear ribonucleoprotein U (scaffold attachment factor A)
Histidine metabolism	NM_002108	hal	histidine ammonia-lyase
Phosphatidylinositol signaling system	NM_002223	ITPR2	inositol 1,4,5-triphosphate receptor, type 2
	NM_005539	INPP5A	inositol polyphosphate-5-phosphatase, 40kDa
	NM_000276	OCRL	oculocerebrorenal syndrome of Lowe
Oocyte meiosis	NM_002223	ITPR2	inositol 1,4,5-triphosphate receptor, type 2
Vascular smoothe muscle contraction	NM_002223	ITPR2	inositol 1,4,5-triphosphate receptor, type 2
	NM_006257	prkcq	protein kinase C, theta
Gap junction	NM_002223	ITPR2	inositol 1,4,5-triphosphate receptor, type 2
Long-term potentiation	NM_002223	ITPR2	inositol 1,4,5-triphosphate receptor, type 2
Long-term depression	NM_002223	ITPR2	inositol 1,4,5-triphosphate receptor, type 2
	NM_000540	RYR1	ryanodine receptor 1 (skeletal)
GnRH signaling pathway	NM_002223	ITPR2	inositol 1,4,5-triphosphate receptor, type 2
Inositol phosphate metabolism	NM_005539	INPP5A	inositol polyphosphate-5-phosphatase, 40kDa
	NM_000276	OCRL	oculocerebrorenal syndrome of Lowe
Neurotrophin signaling pathway	NM_005544	IRS1	insulin receptor substrate 1
	NM_001570	IRAK2	interleukin-1 receptor-associated kinase 2
Aldosterone-regulated sodium reabsorption	NM_005544	IRS1	insulin receptor substrate 1
	NM_001130012	slc9a3r2	solute carrier family 9 (sodium/hydrogen exchanger), member 3 regulator 2
Viral myocarditis	NM_001127491	ITGB2	integrin, beta 2 (complement component 3 receptor 3 and 4 subunit)
ECM-receptor interaction	NM_002213	Itgb5	integrin, beta 5
	NM_019105	TNXB	tenascin XB; tenascin XA pseudogene
	NM_000552	vwf	von Willebrand factor
Hypertrophic cardiomyophathy (HCM)	NM_002213	Itgb5	integrin, beta 5
	NM_001040633	PRKAG2	protein kinase, AMP-activated, gamma 2 non-catalytic subunit
Dilated cardiomyopathy	NM_002213	Itgb5	integrin, beta 5
Jak-STAT signaling pathway	NM_000572	il10	interleukin 10
	NM_213662	Stat3	signal transducer and activator of transcription 3 (acute-phase response factor)
T cell receptor signaling pathway	NM_000572	il10	interleukin 10
	NM_006257	prkcq	protein kinase C, theta
Intestinal immune network for IgA production	NM_000572	il10	interleukin 10
Asthma	NM_000572	il10	interleukin 10
Apoptosis	NM_001570	IRAK2	interleukin-1 receptor-associated kinase 2
Tryptophan metabolism	NM_001032998	Kynu	kynureninase (L-kynurenine hydrolase)
	NM_173701	wars	tryptophanyl-tRNA synthetase
Valine, leucine and isoleucine biosynthesis	NM_015340	Lars2	leucyl-tRNA synthetase 2, mitochondrial
	NM_006295	vars	valyl-tRNA synthetase
Aminoacyl-tRNA biosynthesis	NM_015340	Lars2	leucyl-tRNA synthetase 2, mitochondrial
	NM_173701	wars	tryptophanyl-tRNA synthetase
	NM_006295	vars	valyl-tRNA synthetase
Ubiquitin mediated proteolysis	NM_033290	MID1	midline 1 (Opitz/BBB syndrome)
Fructose and mannose metabolism	NM_004686	MTMR7	myotubularin related protein 7
Thiamine metabolism	NM_004686	MTMR7	myotubularin related protein 7
Riboflavin metabolism	NM_004686	MTMR7	myotubularin related protein 7
DNA replication	NM_002691	Pold1	polymerase (DNA directed), delta 1, catalytic subunit 125kDa
Base excision repair	NM_002691	Pold1	polymerase (DNA directed), delta 1, catalytic subunit 125kDa
Nucleotide excision repair	NM_002691	Pold1	polymerase (DNA directed), delta 1, catalytic subunit 125kDa
Mismatch repair	NM_002691	Pold1	polymerase (DNA directed), delta 1, catalytic subunit 125kDa
Homologous recombination	NM_002691	Pold1	polymerase (DNA directed), delta 1, catalytic subunit 125kDa
Citrate cycle (TCA cycle)	NM_022172	Pc	pyruvate carboxylase
Pyruvate metabolism	NM_022172	Pc	pyruvate carboxylase
mTOR singaling pathway	NM_001163034	RPTOR	regulatory associated protein of MTOR, complex 1
Pancreatic cancer	NM_213662	Stat3	signal transducer and activator of transcription 3 (acute-phase response factor)
Acute myeloid leukemia	NM_213662	Stat3	signal transducer and activator of transcription 3 (acute-phase response factor)
Cysteine and methionine metabolism	NM_003132	SRM	spermidine synthase
Arginine and proline metabolism	NM_003132	SRM	spermidine synthase
beta-Alanine metabolism	NM_003132	SRM	spermidine synthase
Glutathione metabolism	NM_003132	SRM	spermidine synthase
Hedgehog signaling pathway	NM_003392	WNT5A	wingless-type MMTV integration site family, member 5A
Pathway analysis of genes belonging to the high confidence set.
Pathway analysis of all genes listed in supplemental material Table 3 using DAVID. All pathways were identified using the functional annotation tool selecting KEGG pathway in DAVID.

## Sheet: Sheet2
1	Hematopoietic cell lineage
1	Cell cycle
1	Parkinson's disease
1	Non-small cell lung cancer
1	Axon guidance
1	p53 signaling pathway
1	Basal transcription factors
1	Fatty acid metabolism
1	PPAR signaling pathway
1	Glycerolipid metabolism
1	Steroid hormone biosynthesis
1	Metabolism of xenobiotics by cytochrome P450
1	Endometrial cancer
1	MAPK signaling pathway
1	Alanine, aspartate and glutamate metabolism
1	Type I diabetes mellitus
1	Graft-versus-host disease
1	Spliceosome
1	Histidine metabolism
1	Oocyte meiosis
1	Gap junction
1	Long-term potentiation
1	GnRH signaling pathway
1	Viral myocarditis
1	Dilated cardiomyopathy
1	Intestinal immune network for IgA production
1	Asthma
1	Apoptosis
1	Ubiquitin mediated proteolysis
1	Fructose and mannose metabolism
1	Thiamine metabolism
1	Riboflavin metabolism
1	DNA replication
1	Base excision repair
1	Nucleotide excision repair
1	Mismatch repair
1	Homologous recombination
1	Citrate cycle (TCA cycle)
1	Pyruvate metabolism
1	mTOR singaling pathway
1	Pancreatic cancer
1	Acute myeloid leukemia
1	Cysteine and methionine metabolism
1	Arginine and proline metabolism
1	beta-Alanine metabolism
1	Glutathione metabolism
1	Hedgehog signaling pathway
2	Chronic myeloid leukemia
2	Complement and coagulation cascades
2	B cell receptor signaling pathway
2	Nicotinate and nicotinamide metabolism
2	TGF-beta signaling pathway
2	Adherens juction
2	Systemic lupus erythematosus
2	Arrhythmgenic right ventricular cardiomyopathy (ARVC)
2	TGF-beta signaling pathway
2	Colorectal cancer
2	Neuroactive ligand-receptor interaction
2	Nitrogen metabolism
2	Melanogenesis
2	Pyrimidine metabolism
2	Amino sugar and nucleotide sugar metabolism
2	Autoimmune thyroid disease
2	Allograft rejection
2	Vascular smoothe muscle contraction
2	Long-term depression
2	Inositol phosphate metabolism
2	Neurotrophin signaling pathway
2	Aldosterone-regulated sodium reabsorption
2	Hypertrophic cardiomyophathy (HCM)
2	Jak-STAT signaling pathway
2	T cell receptor signaling pathway
2	Tryptophan metabolism
2	Valine, leucine and isoleucine biosynthesis
3	Alzheimer's disease
3	Lysosome
3	Vibrio cholerae infection
3	Epithelial cell signaling in Helicobacter pylori infection
3	Basal cell carcinoma
3	Type II diabetes mellitus
3	Cell adhesion molecules (CAMs)
3	Phosphatidylinositol signaling system
3	ECM-receptor interaction
3	Aminoacyl-tRNA biosynthesis
4	Calcium signaling pathway
4	Oxidative phosphorylation
4	Huntington's disease
4	Leukocyte transendothelial migration
4	Regulation of actin cytoskeleton
4	Focal adhesion
4	Purine metabolism
4	Cytokine-cytokine receptor interaction
4	Natural killer cell mediated cytotoxicity
5	Notch signaling pathway
5	Adipocytokine signaling pathway
5	chemokine signaling pathway
6	Wnt signaling pathway
6	Tight junction
6	Insulin signaling pathway
7	Endocytosis
7	Pathways in cancer
